# Supplementary material for: Effects of matric vs osmotic potential changes on Variovorax beijingensis transcription
Source: mSystems. 2025 Oct 2;10(10):e00924-25. doi: 10.1128/msystems.00924-25 (PMC12542664; doi:10.1128/msystems.00924-25)
Supplement: Data set S1 — Differentially expressed genes. [file msystems.00924-25-s0001.xlsx]

## Sheet: legend
Dataset S1. Differential gene expression data data. The genes whose expression is significantly altered in liquid medium of differening osmotic potentials, mM9 vs mM9-sucrose, and in soils whose matric potentials differ when hydrated to 10% water content.
Sheet name	conditions compared	direction of gene change
osmotic up	mM9-sucrose vs mM9	up-regulated genes
osmotic down	mM9-sucrose vs mM9	down-regulated genes
matric up	M2 vs Q2 soil	up-regulated genes
matric down	M2 vs Q2 soil	down-regulated genes

## Sheet: osmotic up
gene	baseMean	log2FoldChange	lfcSE	stat	pvalue	padj	label	Description	KEGG_ko
G12_RASTassembly.CDS.5673_mRNA	1205.7	4.61911	0.53272	8.67081	4.29049464532012e-18	3.24411871593793e-16	NA	-	-
G12_RASTassembly.CDS.5563_mRNA	2048.61	4.51358	0.85919	5.2533	1.4939741641092e-07	2.08281387260951e-06	NA	Outer membrane efflux protein	-
G12_RASTassembly.CDS.1157_mRNA	831.809	4.35943	0.339567	12.8382	1.00160119853003e-37	7.15254544772503e-35	NA	May be involved in the transport of PQQ or its precursor to the periplasm	ko:K06136
G12_RASTassembly.CDS.5674_mRNA	2817.02	4.29772	0.384494	11.1776	5.24928768544247e-29	1.24952488719773e-26	NA	LTXXQ motif family protein	-
G12_RASTassembly.CDS.1493_mRNA	2692.2	4.19333	0.370677	11.3126	1.13620051839288e-29	3.17493944857001e-27	NA	Flagellin is the subunit protein which polymerizes to form the filaments of bacterial flagella	ko:K02406
G12_RASTassembly.CDS.5124_mRNA	1362.54	4.14401	0.30013	13.8074	2.3007696609522e-43	3.69676165273495e-40	NA	-	-
G12_RASTassembly.CDS.3164_mRNA	25.8572	4.08021	0.782107	5.21695	1.81888515574011e-07	2.46041284683694e-06	NA	Essential cell division protein. May link together the upstream cell division proteins, which are predominantly cytoplasmic, with the downstream cell division proteins, which are predominantly periplasmic	ko:K03586
G12_RASTassembly.CDS.5564_mRNA	876.499	4.04883	0.778807	5.19875	2.00629609813634e-07	2.69195511956623e-06	NA	-	-
G12_RASTassembly.CDS.486_mRNA	4319.74	4.0234	0.426606	9.43118	4.05503854631098e-21	4.4172428368035e-19	NA	Hemin uptake protein	-
G12_RASTassembly.CDS.5562_mRNA	5972.9	3.9932	0.681718	5.85755	4.69740117030536e-09	9.1485446428947e-08	NA	PFAM multicopper oxidase type	ko:K22348
G12_RASTassembly.CDS.2450_mRNA	5402.15	3.94576	0.360803	10.936	7.75250107582358e-28	1.60726852949413e-25	NA	TIGRFAM TonB-dependent siderophore receptor	ko:K02014
G12_RASTassembly.CDS.1158_mRNA	317.096	3.92687	0.26878	14.61	2.42687949118961e-48	5.19918482995854e-45	NA	Ring cyclization and eight-electron oxidation of 3a-(2- amino-2-carboxyethyl)-4,5-dioxo-4,5,6,7,8,9-hexahydroquinoline- 7,9-dicarboxylic-acid to PQQ	ko:K06137
G12_RASTassembly.CDS.3621_mRNA	732.393	3.91035	0.485269	8.0581	7.74901084126582e-16	4.15024105640129e-14	NA	Alpha/beta hydrolase family	-
G12_RASTassembly.CDS.2742_mRNA	37570.3	3.89572	0.424921	9.16811	4.81403490129903e-20	4.75996958625367e-18	NA	Protein of unknown function (DUF3300)	-
G12_RASTassembly.CDS.1473_mRNA	16.3681	3.89129	1.20353	3.23323	0.00122399	0.00632868	NA	General secretion pathway protein	ko:K02458
G12_RASTassembly.CDS.4034_mRNA	674.875	3.78462	0.667717	5.668	1.4447082496259e-08	2.55086261547957e-07	NA	Nickel/cobalt transporter regulator	-
G12_RASTassembly.CDS.3979_mRNA	1654.45	3.71881	0.373859	9.9471	2.59638339706405e-23	3.47644918602723e-21	NA	nitric oxide reductase	ko:K04561
G12_RASTassembly.CDS.2453_mRNA	2509.57	3.66451	0.330684	11.0816	1.54075467067535e-28	3.41463112704499e-26	NA	Condensation domain	-
G12_RASTassembly.CDS.2452_mRNA	1393.54	3.55604	0.299739	11.8638	1.82551204640871e-32	6.51809217903822e-30	NA	Non-ribosomal peptide synthetase modules and related protein	-
G12_RASTassembly.CDS.2454_mRNA	1273.65	3.48598	0.351501	9.91743	3.49628496719297e-23	4.49412469682985e-21	NA	Ketoacyl-synthetase C-terminal extension	-
G12_RASTassembly.CDS.5125_mRNA	315.801	3.47001	0.278669	12.4521	1.36262610010504e-35	6.25542710383935e-33	NA	LTXXQ motif family protein	-
G12_RASTassembly.CDS.4009_mRNA	234.252	3.46062	0.393542	8.7935	1.44967040372123e-18	1.16462896058954e-16	NA	Serine aminopeptidase, S33	ko:K03928
G12_RASTassembly.CDS.558_mRNA	1339.87	3.4001	0.252305	13.4762	2.16072405683508e-41	2.77739470265582e-38	NA	PFAM ABC-2 type transporter	ko:K01992
G12_RASTassembly.CDS.5886_mRNA	107.338	3.39959	0.488915	6.95333	3.56769529714313e-12	1.09188465117804e-10	NA	NA	NA
G12_RASTassembly.CDS.1905_mRNA	487.765	3.39755	0.449237	7.56294	3.94066621224793e-14	1.57308458050419e-12	NA	Domain of unknown function (DUF4139)	-
G12_RASTassembly.CDS.5887_mRNA	450.657	3.39131	0.483546	7.01342	2.3255985472736e-12	7.33153121079696e-11	NA	-	-
G12_RASTassembly.CDS.5720_mRNA	311.874	3.37392	0.54282	6.21554	5.11491182800923e-10	1.20858596759615e-08	NA	NA	NA
G12_RASTassembly.CDS.3980_mRNA	662.295	3.34739	0.371785	9.00357	2.18502958686026e-19	1.97791340207759e-17	NA	Uncharacterized conserved protein (DUF2249)	-
G12_RASTassembly.CDS.5857_mRNA	481.718	3.34336	0.376426	8.88185	6.57553527723324e-19	5.34948926921241e-17	NA	Domain of unknown function (DUF4349)	-
G12_RASTassembly.CDS.5725_mRNA	1939.5	3.34245	0.492201	6.79082	1.11494208975447e-11	3.22780757245584e-10	NA	COG3668 Plasmid stabilization system protein	-
G12_RASTassembly.CDS.827_mRNA	4.53459	3.31538	1.30134	2.54766	0.0108447	0.037705	NA	NA	NA
G12_RASTassembly.CDS.1159_mRNA	47.2018	3.28482	0.49627	6.61902	3.61584963672706e-11	9.93122462189948e-10	NA	PFAM coenzyme PQQ synthesis D	ko:K06138
G12_RASTassembly.CDS.5560_mRNA	4942.11	3.28158	0.662524	4.95315	7.30232106051411e-07	8.7723397113877e-06	NA	Copper binding periplasmic protein CusF	-
G12_RASTassembly.CDS.559_mRNA	293.697	3.27778	0.427202	7.67267	1.68454148769586e-14	7.21769876094752e-13	NA	TIGRFAM RND efflux system, outer membrane lipoprotein, NodT	-
G12_RASTassembly.CDS.3620_mRNA	372.576	3.23182	0.449269	7.19352	6.31435590520653e-13	2.0811469437314e-11	NA	Protein conserved in bacteria	-
G12_RASTassembly.CDS.1902_mRNA	1351.77	3.2248	0.220091	14.6521	1.30541482052869e-48	4.19495052576894e-45	NA	ammonium transporter	ko:K03320,ko:K06580
G12_RASTassembly.CDS.4503_mRNA	6321.09	3.22057	0.504964	6.37783	1.79619444760396e-10	4.47447353284910e-09	NA	Glycine zipper	ko:K04062
G12_RASTassembly.CDS.4793_mRNA	1406.26	3.19667	0.419625	7.61792	2.57793273126144e-14	1.0689273331495e-12	NA	-	-
G12_RASTassembly.CDS.1792_mRNA	4545.92	3.15529	0.313154	10.0758	7.06513161903652e-24	1.05599071896623e-21	NA	Belongs to the peptidase S1C family	ko:K04771
G12_RASTassembly.CDS.2050_mRNA	8087.69	3.15217	0.655546	4.80846	1.52093751289352e-06	1.70892751667249e-05	NA	TIGRFAM metabolite H symporter, major facilitator superfamily (MFS)	ko:K02625,ko:K03761
G12_RASTassembly.CDS.2390_mRNA	7.79763	3.11208	1.20703	2.57829	0.00992912	0.0351983	NA	Uncharacterised protein family UPF0066	-
G12_RASTassembly.CDS.2400_mRNA	3582.77	3.07613	0.37183	8.27296	1.30671398574739e-16	7.99833408228426e-15	NA	-	-
G12_RASTassembly.CDS.4076_mRNA	840.42	3.06875	0.505394	6.07199	1.26336229347712e-09	2.75241676616185e-08	NA	NA	NA
G12_RASTassembly.CDS.327_mRNA	920.118	3.0617	0.495517	6.17879	6.45927211250415e-10	1.48794773717076e-08	NA	Phosphoribosyl transferase domain	ko:K07100
G12_RASTassembly.CDS.5721_mRNA	5577.5	3.05993	0.511173	5.98609	2.1494108417649e-09	4.42764855128942e-08	NA	-	-
G12_RASTassembly.CDS.808_mRNA	184.617	3.03023	0.493794	6.13663	8.42913553656517e-10	1.88759770360642e-08	NA	Ferredoxin	-
G12_RASTassembly.CDS.557_mRNA	1019.81	3.02884	0.201204	15.0536	3.27029381548743e-51	2.10181783521377e-47	NA	PFAM ABC-2 type transporter	ko:K01992
G12_RASTassembly.CDS.328_mRNA	666.283	3.02182	0.404933	7.46252	8.4879905359328e-14	3.1901938698503e-12	NA	Erythromycin esterase	-
G12_RASTassembly.CDS.308_mRNA	2146.71	3.00701	0.473055	6.35658	2.06293727796184e-10	5.09942226363875e-09	NA	PFAM PRC-barrel domain protein	-
G12_RASTassembly.CDS.5561_mRNA	13207.2	2.99828	0.593771	5.04956	4.42830560069322e-07	5.6135542594981e-06	NA	PFAM Blue (type 1) copper domain	-
G12_RASTassembly.CDS.556_mRNA	1017.73	2.9688	0.2627	11.3011	1.29578504118963e-29	3.47000435821906e-27	NA	pfam abc	ko:K01990,ko:K13926
G12_RASTassembly.CDS.1160_mRNA	274.475	2.96811	0.222741	13.3254	1.64818584269112e-40	1.76548173516264e-37	NA	biosynthesis protein E	ko:K06139
G12_RASTassembly.CDS.5888_mRNA	2691.03	2.95866	0.502024	5.89345	3.78210741863317e-09	7.47926288601705e-08	NA	Domain of unknown function (DUF2383)	-
G12_RASTassembly.CDS.4484_mRNA	22.1554	2.93855	0.86733	3.38804	0.000703946	0.0039205	NA	Uracil DNA glycosylase superfamily	-
G12_RASTassembly.CDS.5730_mRNA	808.33	2.93107	0.373537	7.8468	4.26793265203529e-15	2.01691199666403e-13	NA	Protein of unknown function (DUF3182)	-
G12_RASTassembly.CDS.4943_mRNA	8.45501	2.92832	0.891171	3.28592	0.00101651	0.00536818	NA	Belongs to the HpcH HpaI aldolase family	ko:K01644,ko:K08691
G12_RASTassembly.CDS.555_mRNA	601.162	2.92161	0.47272	6.18043	6.39279066933074e-10	1.47793041840966e-08	NA	PFAM secretion protein HlyD family protein	ko:K01993,ko:K16922
G12_RASTassembly.CDS.5126_mRNA	345.761	2.89343	0.299758	9.65257	4.79392795194658e-22	5.70566202725197e-20	NA	Domain of unknown function (DUF4260)	-
G12_RASTassembly.CDS.5733_mRNA	3012.4	2.8866	0.481702	5.99251	2.06628340872718e-09	4.283872086416e-08	NA	PFAM Hemerythrin HHE cation binding domain protein	-
G12_RASTassembly.CDS.6_mRNA	178.303	2.87927	0.457741	6.29018	3.17097309036064e-10	7.6905071893388e-09	NA	NA	NA
G12_RASTassembly.CDS.4242_mRNA	1300.93	2.85821	0.245965	11.6204	3.2455384045251e-31	9.48139787540127e-29	NA	PFAM Periplasmic binding protein LacI transcriptional regulator	ko:K10439,ko:K10552
G12_RASTassembly.CDS.4927_mRNA	1892.49	2.82912	0.460868	6.13868	8.32110004504279e-10	1.86991992970245e-08	NA	-	-
G12_RASTassembly.CDS.3679_mRNA	209.133	2.82369	0.491458	5.74554	9.16263578707924e-09	1.69706801739361e-07	NA	-	-
G12_RASTassembly.CDS.776_mRNA	905.359	2.82216	0.240274	11.7456	7.44104686798e-32	2.51703201160566e-29	NA	Domain of unknown function (DUF1854)	-
G12_RASTassembly.CDS.2455_mRNA	925.349	2.81471	0.291057	9.67063	4.01883689152685e-22	4.87340843431001e-20	NA	PFAM AMP-dependent synthetase and ligase	-
G12_RASTassembly.CDS.4762_mRNA	3110.53	2.78578	0.345994	8.05154	8.17615072754354e-16	4.3072230103215e-14	NA	-	-
G12_RASTassembly.CDS.4329_mRNA	232.06	2.77444	0.502512	5.52114	3.36810699953563e-08	5.43890042362198e-07	NA	NA	NA
G12_RASTassembly.CDS.5242_mRNA	17.068	2.75965	0.878319	3.14196	0.0016782	0.00820341	NA	-	-
G12_RASTassembly.CDS.2890_mRNA	199.13	2.75324	0.291112	9.45769	3.14813771525562e-21	3.54966335016629e-19	NA	Transcriptional regulator	-
G12_RASTassembly.CDS.28_mRNA	596.577	2.74128	0.448704	6.10933	1.00051726597246e-09	2.22502576761419e-08	NA	-	-
G12_RASTassembly.CDS.4239_mRNA	172.549	2.73714	0.272879	10.0306	1.11830733116057e-23	1.59719138163755e-21	NA	PFAM ROK family protein	-
G12_RASTassembly.CDS.6280_mRNA	1812.19	2.72663	0.317502	8.58774	8.86988968028617e-18	6.40525628934823e-16	NA	Two component transcriptional regulator	-
G12_RASTassembly.CDS.5241_mRNA	6.60104	2.71887	1.09229	2.48915	0.0128047	0.0431547	NA	-	-
G12_RASTassembly.CDS.6255_mRNA	22.3062	2.69705	0.573922	4.69933	2.61019203960822e-06	2.81000070997688e-05	NA	histidine kinase HAMP region domain protein	ko:K03406,ko:K05875
G12_RASTassembly.CDS.4760_mRNA	396.577	2.66362	0.298644	8.91905	4.7030927364911e-19	4.0302369356571e-17	NA	hydrolase activity, acting on ester bonds	-
G12_RASTassembly.CDS.4260_mRNA	364.967	2.65943	0.317372	8.37953	5.31389932008428e-17	3.44974049799815e-15	NA	Tripartite tricarboxylate transporter family receptor	-
G12_RASTassembly.CDS.3612_mRNA	499.803	2.64913	0.360062	7.35741	1.87509513476697e-13	6.54958501692788e-12	NA	-	-
G12_RASTassembly.CDS.3978_mRNA	277.393	2.63664	0.341011	7.73184	1.06004828150481e-14	4.73120160085515e-13	NA	Transcriptional regulator	ko:K13771
G12_RASTassembly.CDS.5028_mRNA	481.267	2.60909	0.336808	7.74653	9.44357645394454e-15	4.24432628458053e-13	NA	Low affinity iron permease	-
G12_RASTassembly.CDS.5030_mRNA	1175.46	2.5958	0.29167	8.89978	5.59554661421896e-19	4.67046468695913e-17	NA	TonB dependent receptor	ko:K02014,ko:K16090
G12_RASTassembly.CDS.7_mRNA	1444.16	2.59326	0.495969	5.22867	1.70733907122076e-07	2.34467269460168e-06	NA	-	-
G12_RASTassembly.CDS.5127_mRNA	665.477	2.58903	0.261722	9.89229	4.49625395892774e-23	5.66616160667227e-21	NA	Two component transcriptional regulator	ko:K11329
G12_RASTassembly.CDS.525_mRNA	8041.55	2.56637	0.520566	4.92996	8.22466777720205e-07	9.80703892468972e-06	NA	-	-
G12_RASTassembly.CDS.2457_mRNA	494.351	2.56183	0.341089	7.51076	5.87850534882911e-14	2.2897669016318e-12	NA	PFAM MbtH domain protein	ko:K05375
G12_RASTassembly.CDS.4891_mRNA	227.1	2.55776	0.317601	8.05337	8.05447113883643e-16	4.27818892638858e-14	NA	NA	NA
G12_RASTassembly.CDS.4357_mRNA	147.776	2.55312	0.466584	5.47196	4.45093955051121e-08	7.01132070861166e-07	NA	TIGRFAM intracellular protease, PfpI family	ko:K05520
G12_RASTassembly.CDS.6288_mRNA	1515.01	2.53578	0.483611	5.24343	1.57619589468178e-07	2.17386502470382e-06	NA	Protein of unknown function (DUF3606)	-
G12_RASTassembly.CDS.5724_mRNA	461.568	2.51979	0.361151	6.97712	3.01296068109402e-12	9.30975879682273e-11	NA	Protein of unknown function (DUF421)	-
G12_RASTassembly.CDS.4332_mRNA	429.072	2.51691	0.410244	6.13517	8.50707920077384e-10	1.89843743136713e-08	NA	Calcineurin-like phosphoesterase superfamily domain	-
G12_RASTassembly.CDS.4871_mRNA	784.107	2.50935	0.443704	5.65545	1.5544187710251e-08	2.71474169602671e-07	NA	TIGRFAM glycine betaine L-proline ABC transporter, ATPase subunit	ko:K02000
G12_RASTassembly.CDS.5735_mRNA	31.0928	2.49991	0.765459	3.26589	0.0010912	0.00572894	NA	NA	NA
G12_RASTassembly.CDS.4362_mRNA	1036.82	2.49725	0.31031	8.04761	8.44287831378289e-16	4.41157552216932e-14	NA	TIGRFAM membrane-bound PQQ-dependent dehydrogenase, glucose quinate shikimate family	ko:K00117
G12_RASTassembly.CDS.3613_mRNA	125.283	2.49594	0.449975	5.54684	2.90882679043084e-08	4.79359738002539e-07	NA	PFAM CBS domain containing protein	-
G12_RASTassembly.CDS.3482_mRNA	1776.73	2.49479	0.307397	8.11585	4.82409577315688e-16	2.62749690966773e-14	NA	Extracellular solute-binding protein	ko:K17321
G12_RASTassembly.CDS.6267_mRNA	78.9817	2.48641	0.428973	5.7962	6.7834113158458e-09	1.29367906608133e-07	NA	Flagellar export protein FliJ	ko:K02413
G12_RASTassembly.CDS.1951_mRNA	569.281	2.48578	0.388721	6.39477	1.60786705311935e-10	4.03277086824609e-09	NA	Protein of unknown function DUF72	-
G12_RASTassembly.CDS.5469_mRNA	1035.52	2.48405	0.679872	3.6537	0.00025849	0.00168654	NA	NA	NA
G12_RASTassembly.CDS.3619_mRNA	448.739	2.46967	0.364182	6.78143	1.18995111481837e-11	3.42951381835771e-10	NA	Mechanosensitive ion channel	-
G12_RASTassembly.CDS.2263_mRNA	494.849	2.46851	0.290692	8.49184	2.03399167310415e-17	1.39068771096174e-15	NA	oxidoreductase	ko:K07222
G12_RASTassembly.CDS.321_mRNA	1196.82	2.46611	0.385672	6.39432	1.61260636866228e-10	4.03277086824609e-09	NA	Belongs to the small heat shock protein (HSP20) family	ko:K13993
G12_RASTassembly.CDS.313_mRNA	493.834	2.45539	0.229813	10.6843	1.20519820770004e-26	2.21308825168234e-24	NA	SMART alpha amylase catalytic sub domain	ko:K01236
G12_RASTassembly.CDS.318_mRNA	2046.76	2.44776	0.358423	6.82925	8.53598876123455e-12	2.50505935015774e-10	NA	Catalyzes the formation of the alpha-1,6-glucosidic linkages in glycogen by scission of a 1,4-alpha-linked oligosaccharide from growing alpha-1,4-glucan chains and the subsequent attachment of the oligosaccharide to the alpha-1,6 position	ko:K00700
G12_RASTassembly.CDS.4008_mRNA	114.555	2.44306	0.300807	8.12168	4.59791695269441e-16	2.54748381508336e-14	NA	Phosphopantetheine attachment site	-
G12_RASTassembly.CDS.524_mRNA	3390.52	2.43443	0.508934	4.78339	1.72366872038195e-06	1.91000325274048e-05	NA	Belongs to the UPF0337 (CsbD) family	-
G12_RASTassembly.CDS.4240_mRNA	404.039	2.43093	0.194435	12.5025	7.23416968498976e-36	3.87450071378576e-33	NA	PFAM ABC transporter related	ko:K10554
G12_RASTassembly.CDS.1886_mRNA	34.2889	2.42835	0.60223	4.03226	5.52434789704431e-05	0.000438875	NA	NA	NA
G12_RASTassembly.CDS.1478_mRNA	36.9112	2.425	0.825593	2.93729	0.00331098	0.0144682	NA	COG1595 DNA-directed RNA polymerase specialized sigma subunit, sigma24 homolog	ko:K03088
G12_RASTassembly.CDS.5732_mRNA	66.7329	2.41649	0.396472	6.09498	1.09452937597312e-09	2.42570355151008e-08	NA	-	-
G12_RASTassembly.CDS.5851_mRNA	73.1779	2.40467	0.662953	3.62721	0.000286495	0.0018358	NA	PFAM L-carnitine dehydratase bile acid-inducible protein F	-
G12_RASTassembly.CDS.777_mRNA	1934.74	2.40059	0.23267	10.3176	5.86967686184514e-25	9.43110329776968e-23	NA	ABC transporter, transmembrane region	ko:K06147
G12_RASTassembly.CDS.3684_mRNA	4116.49	2.39586	0.458489	5.22556	1.7362638274702e-07	2.36613440130382e-06	NA	NA	NA
G12_RASTassembly.CDS.4761_mRNA	2678.72	2.37039	0.309997	7.64648	2.06552511885868e-14	8.7336381177005e-13	NA	AAA domain	-
G12_RASTassembly.CDS.711_mRNA	1395.58	2.36548	0.310831	7.61019	2.73685436988422e-14	1.12412195958818e-12	NA	PepSY-associated TM helix domain protein	-
G12_RASTassembly.CDS.1797_mRNA	20.9441	2.36448	0.790864	2.98974	0.00279217	0.0125579	NA	NA	NA
G12_RASTassembly.CDS.619_mRNA	749.13	2.35813	0.364127	6.47611	9.41175301079615e-11	2.41957346401547e-09	NA	PFAM Short-chain dehydrogenase reductase SDR	ko:K00059,ko:K00076
G12_RASTassembly.CDS.4070_mRNA	92.7668	2.34554	0.411814	5.69563	1.22920607015029e-08	2.21913129574604e-07	NA	Domain of unknown function (DUF4863)	-
G12_RASTassembly.CDS.3611_mRNA	12155.3	2.34066	0.213182	10.9796	4.78815517663988e-28	1.02578244400882e-25	NA	heavy metal translocating P-type ATPase	ko:K17686
G12_RASTassembly.CDS.3977_mRNA	282.85	2.33618	0.338447	6.90264	5.10454473026223e-12	1.52590274332071e-10	NA	Vitamin k epoxide reductase	-
G12_RASTassembly.CDS.5884_mRNA	157.249	2.32736	0.446144	5.21661	1.82224446101506e-07	2.46041284683694e-06	NA	Beta/Gamma crystallin	-
G12_RASTassembly.CDS.6382_mRNA	43.0308	2.30478	0.655512	3.516	0.000438098	0.00261678	NA	Flavin transferase that catalyzes the transfer of the FMN moiety of FAD and its covalent binding to the hydroxyl group of a threonine residue in a target flavoprotein	ko:K03734
G12_RASTassembly.CDS.4651_mRNA	21.7015	2.30298	0.842126	2.73473	0.00624323	0.0243183	NA	NA	NA
G12_RASTassembly.CDS.4073_mRNA	2442.66	2.29936	0.442658	5.19444	2.05339362237552e-07	2.74369247630093e-06	NA	benzoyl-CoA oxygenase	ko:K15512
G12_RASTassembly.CDS.4919_mRNA	2288.76	2.29071	0.461703	4.96144	6.9972585063572e-07	8.45326699630784e-06	NA	Domain of unknown function (DUF4440)	-
G12_RASTassembly.CDS.2451_mRNA	7870.75	2.27862	0.276417	8.2434	1.67383802308549e-16	9.86950181134905e-15	NA	PFAM AMP-dependent synthetase and ligase	ko:K04784
G12_RASTassembly.CDS.29_mRNA	363.698	2.27717	0.552196	4.12384	3.72603531537606e-05	0.000313445	NA	TIGRFAM Phage SPO1 DNA polymerase-related protein	ko:K21929
G12_RASTassembly.CDS.4007_mRNA	128.864	2.27434	0.314796	7.22479	5.01861949931141e-13	1.67122629648054e-11	NA	Belongs to the beta-ketoacyl-ACP synthases family	ko:K09458
G12_RASTassembly.CDS.712_mRNA	1638.59	2.26617	0.340276	6.65982	2.74168797736137e-11	7.56258739506503e-10	NA	TIGRFAM TonB-dependent siderophore receptor	ko:K02014
G12_RASTassembly.CDS.1547_mRNA	3704.67	2.26555	0.463217	4.89091	1.00371793440662e-06	1.18365048888649e-05	NA	Protein of unknown function (DUF1328)	-
G12_RASTassembly.CDS.6279_mRNA	792.58	2.26004	0.263866	8.56509	1.07987240393652e-17	7.62674718692306e-16	NA	histidine kinase HAMP region domain protein	-
G12_RASTassembly.CDS.3013_mRNA	95.8023	2.25279	0.415331	5.42408	5.82524302764047e-08	8.93271825018526e-07	NA	Protein of unknown function (DUF4242)	-
G12_RASTassembly.CDS.1793_mRNA	1278.35	2.2517	0.37516	6.00198	1.94927236689955e-09	4.06752386430629e-08	NA	-	-
G12_RASTassembly.CDS.6257_mRNA	338.742	2.23685	0.288718	7.74752	9.37074078681655e-15	4.24125007301901e-13	NA	Belongs to the flagella basal body rod proteins family	ko:K02396
G12_RASTassembly.CDS.1164_mRNA	53.0475	2.2367	0.49843	4.48749	7.20664814683574e-06	7.1587523399866e-05	NA	-	ko:K16256
G12_RASTassembly.CDS.1916_mRNA	207.785	2.2074	0.372527	5.92548	3.11386711467266e-09	6.21516271614944e-08	NA	PFAM response regulator receiver	-
G12_RASTassembly.CDS.117_mRNA	257.83	2.20719	0.508398	4.34147	1.41532863405017e-05	0.000132214	NA	Protein of unknown function (DUF3309)	-
G12_RASTassembly.CDS.4331_mRNA	892.345	2.20152	0.451686	4.874	1.09358730386786e-06	1.27963249342986e-05	NA	Protein of unknown function (DUF3606)	-
G12_RASTassembly.CDS.5956_mRNA	11.7031	2.19836	0.855288	2.57032	0.0101605	0.0358604	NA	Phosphonate C-P lyase system protein PhnG	ko:K06166
G12_RASTassembly.CDS.3976_mRNA	447.955	2.19751	0.288775	7.60976	2.74602688120966e-14	1.12412195958818e-12	NA	PFAM NnrS family protein	ko:K07234
G12_RASTassembly.CDS.715_mRNA	299.073	2.18975	0.274118	7.98833	1.36778136750002e-15	6.8145200379245e-14	NA	Domain of unknown function (DUF4198)	ko:K10094
G12_RASTassembly.CDS.3591_mRNA	532.836	2.18057	0.216852	10.0556	8.68326635936479e-24	1.2683489293554e-21	NA	LacY proton/sugar symporter	ko:K03288
G12_RASTassembly.CDS.5419_mRNA	529.368	2.17815	0.423616	5.14182	2.72091687554944e-07	3.57614166853911e-06	NA	-	-
G12_RASTassembly.CDS.5363_mRNA	256.338	2.16206	0.262684	8.23066	1.86179864349726e-16	1.08779817106881e-14	NA	Lysozyme inhibitor LprI	-
G12_RASTassembly.CDS.4967_mRNA	27.3515	2.16123	0.808392	2.67349	0.00750658	0.0280656	NA	Component of the SOS system and an inhibitor of cell division. Accumulation of SulA causes rapid cessation of cell division and the appearance of long, non-septate filaments. In the presence of GTP, binds a polymerization-competent form of FtsZ in a 1 1 ratio, thus inhibiting FtsZ polymerization and therefore preventing it from participating in the assembly of the Z ring. This mechanism prevents …	ko:K14160
G12_RASTassembly.CDS.2446_mRNA	354.93	2.16101	0.349456	6.18393	6.25254557747327e-10	1.45598226182684e-08	NA	L-lysine 6-monooxygenase (NADPH-requiring)	ko:K03897,ko:K10531
G12_RASTassembly.CDS.1024_mRNA	28.1898	2.15317	0.416802	5.16593	2.39248051740219e-07	3.16388318628475e-06	NA	NA	NA
G12_RASTassembly.CDS.5951_mRNA	32.4184	2.15115	0.661251	3.25315	0.00114133	0.00594437	NA	phosphonate C-P lyase system protein PhnL	ko:K05780
G12_RASTassembly.CDS.3416_mRNA	259.442	2.13228	0.309357	6.89261	5.47784927214968e-12	1.6299137625975e-10	NA	Elongation factor	ko:K06140
G12_RASTassembly.CDS.1250_mRNA	283.873	2.12523	0.35771	5.94122	2.82900948719684e-09	5.69970030539627e-08	NA	-	-
G12_RASTassembly.CDS.2577_mRNA	48.6027	2.12281	0.612122	3.46796	0.000524427	0.00303648	NA	RNA polymerase sigma factor	-
G12_RASTassembly.CDS.4219_mRNA	1969.15	2.10787	0.363157	5.80429	6.46390396573299e-09	1.2401047996348e-07	NA	Protein of unknown function (DUF1800)	-
G12_RASTassembly.CDS.6258_mRNA	141.905	2.07931	0.427639	4.86229	1.16035307039715e-06	1.33888495214407e-05	NA	TIGRFAM Flagellar hook-associated protein 3	ko:K02397
G12_RASTassembly.CDS.577_mRNA	18133.8	2.07891	0.441114	4.71285	2.442727843799e-06	2.63412950538526e-05	NA	-	-
G12_RASTassembly.CDS.4161_mRNA	262.226	2.0752	0.381451	5.44027	5.31995429329861e-08	8.19936360744129e-07	NA	-	-
G12_RASTassembly.CDS.2889_mRNA	601.239	2.06762	0.24764	8.34929	6.86749694561977e-17	4.41374028694983e-15	NA	MarR family	-
G12_RASTassembly.CDS.6243_mRNA	309.146	2.06668	0.443173	4.66337	3.11079513477118e-06	3.29375293759051e-05	NA	-	-
G12_RASTassembly.CDS.761_mRNA	14.6115	2.06149	0.759586	2.71397	0.00664822	0.0255245	NA	Type II secretion system (T2SS), protein M	ko:K02462
G12_RASTassembly.CDS.319_mRNA	402.702	2.05477	0.3914	5.24979	1.5226917719036e-07	2.11825541515681e-06	NA	NA	NA
G12_RASTassembly.CDS.2260_mRNA	187.97	2.04736	0.233908	8.75282	2.08081611211672e-18	1.65103767315731e-16	NA	Glutathione S-transferase, N-terminal domain	ko:K00799
G12_RASTassembly.CDS.2915_mRNA	910.454	2.04654	0.255426	8.01226	1.12620690919597e-15	5.69931638220669e-14	NA	-	-
G12_RASTassembly.CDS.5734_mRNA	383.265	2.04367	0.41938	4.87307	1.09877109110018e-06	1.27963249342986e-05	NA	PFAM Hemerythrin HHE cation binding domain protein	-
G12_RASTassembly.CDS.2972_mRNA	19.4816	2.03708	0.807457	2.52284	0.0116412	0.0399029	NA	-	-
G12_RASTassembly.CDS.2456_mRNA	221.512	2.03469	0.275173	7.39424	1.42218320124203e-13	5.07595686601086e-12	NA	Thioesterase domain	ko:K05374,ko:K12242
G12_RASTassembly.CDS.714_mRNA	689.074	2.032	0.313465	6.48237	9.02900447673439e-11	2.34936889765069e-09	NA	TIGRFAM TonB-dependent siderophore receptor	ko:K02014
G12_RASTassembly.CDS.6046_mRNA	38.9571	2.02978	0.556764	3.64567	0.000266693	0.00172517	NA	NA	NA
G12_RASTassembly.CDS.2449_mRNA	237.287	2.02869	0.281474	7.20739	5.70324459292626e-13	1.88942025766686e-11	NA	Formyl transferase	-
G12_RASTassembly.CDS.1161_mRNA	95.8004	2.01701	0.401365	5.02539	5.02422637766168e-07	6.27541456125908e-06	NA	von Willebrand factor (vWF) type A domain	ko:K16259
G12_RASTassembly.CDS.2442_mRNA	28.3487	2.01428	0.617495	3.26201	0.00110624	0.00579449	NA	NA	NA
G12_RASTassembly.CDS.4765_mRNA	41.7666	2.01315	0.542321	3.7121	0.000205548	0.00138912	NA	NA	NA
G12_RASTassembly.CDS.778_mRNA	1516.68	2.00998	0.237955	8.44687	2.99207455008038e-17	2.00313157639235e-15	NA	NA	NA
G12_RASTassembly.CDS.1286_mRNA	117.723	2.0034	0.335935	5.96364	2.46674587557684e-09	5.04897316634788e-08	NA	Cytochrome P460	-
G12_RASTassembly.CDS.3920_mRNA	903.216	2.00165	0.409985	4.88225	1.04882505629884e-06	1.2345785049144e-05	NA	-	-
G12_RASTassembly.CDS.314_mRNA	1234.15	1.98897	0.265394	7.49439	6.66078978752011e-14	2.54814856930903e-12	NA	PFAM glycoside hydrolase, family 13 domain protein	ko:K01214,ko:K02438
G12_RASTassembly.CDS.4220_mRNA	758.137	1.98714	0.380453	5.2231	1.75951527040694e-07	2.38573937614038e-06	NA	-	-
G12_RASTassembly.CDS.1303_mRNA	109.882	1.98464	0.397368	4.99446	5.90006974641646e-07	7.25042987767086e-06	NA	-	-
G12_RASTassembly.CDS.783_mRNA	899.693	1.97889	0.441218	4.48506	7.28919973661631e-06	7.21093399075805e-05	NA	-	-
G12_RASTassembly.CDS.5976_mRNA	174.565	1.97505	0.208894	9.45481	3.23614002599344e-21	3.58597792190687e-19	NA	Alpha beta hydrolase	-
G12_RASTassembly.CDS.5365_mRNA	2256.53	1.97423	0.24702	7.9922	1.32555053253631e-15	6.65571349422723e-14	NA	PFAM Enoyl-CoA hydratase isomerase	-
G12_RASTassembly.CDS.1426_mRNA	90.8835	1.9714	0.549966	3.58458	0.000337621	0.00209651	NA	FGGY family of carbohydrate kinases, N-terminal domain	ko:K00854
G12_RASTassembly.CDS.3682_mRNA	207.307	1.95834	0.359441	5.4483	5.08539498792549e-08	7.89464579405728e-07	NA	ATP dependent DNA ligase domain protein	ko:K01971
G12_RASTassembly.CDS.2264_mRNA	491.945	1.95302	0.262864	7.42977	1.0879007677175e-13	4.06508036867464e-12	NA	Dehydrogenase	ko:K00101
G12_RASTassembly.CDS.6263_mRNA	43.6068	1.94692	0.617277	3.15404	0.00161028	0.00796096	NA	Flagellar motor switch protein flin	ko:K02417,ko:K03225
G12_RASTassembly.CDS.4061_mRNA	121.691	1.93721	0.335601	5.77237	7.81656970707635e-09	1.47756157374646e-07	NA	PFAM ABC transporter related	ko:K01996
G12_RASTassembly.CDS.1459_mRNA	67.3505	1.93711	0.649288	2.98343	0.00285033	0.0127659	NA	peptidylprolyl isomerase	ko:K01802
G12_RASTassembly.CDS.5885_mRNA	906.422	1.9316	0.436477	4.42544	9.6248005315673e-06	9.33010452735792e-05	NA	-	-
G12_RASTassembly.CDS.312_mRNA	4221.33	1.92454	0.366114	5.25667	1.46684416160244e-07	2.05390140013484e-06	NA	SMART alpha amylase catalytic sub domain	ko:K00705,ko:K06044
G12_RASTassembly.CDS.4067_mRNA	264.061	1.9228	0.327181	5.87688	4.18076766685747e-09	8.1671105759553e-08	NA	Alpha beta hydrolase	-
G12_RASTassembly.CDS.4218_mRNA	1437.44	1.91801	0.33287	5.76205	8.30970008055205e-09	1.56159188355871e-07	NA	Protein of unknown function (DUF1501)	-
G12_RASTassembly.CDS.1072_mRNA	55.4489	1.91633	0.545337	3.51403	0.000441367	0.00263386	NA	NA	NA
G12_RASTassembly.CDS.725_mRNA	132.521	1.90681	0.306471	6.22184	4.91358966428825e-10	1.16961632490298e-08	NA	Belongs to the ABC transporter superfamily	ko:K10111
G12_RASTassembly.CDS.3163_mRNA	966.473	1.90155	0.220378	8.62859	6.21143776958029e-18	4.53646710739688e-16	NA	Specifically methylates the N4 position of cytidine in position 1402 (C1402) of 16S rRNA	ko:K03438
G12_RASTassembly.CDS.781_mRNA	569.023	1.90034	0.498189	3.81451	0.000136456	0.000965862	NA	-	-
G12_RASTassembly.CDS.6401_mRNA	124.316	1.89974	0.377528	5.03204	4.85287170708479e-07	6.09168094949881e-06	NA	PFAM CheW domain protein	ko:K03408
G12_RASTassembly.CDS.320_mRNA	310.241	1.88573	0.331978	5.68029	1.34464401589416e-08	2.40056308059771e-07	NA	-	-
G12_RASTassembly.CDS.5451_mRNA	1094.11	1.88218	0.391657	4.80569	1.54219257864435e-06	1.72978563751261e-05	NA	YXWGXW repeat (2 copies)	-
G12_RASTassembly.CDS.4355_mRNA	103.116	1.88061	0.426567	4.4087	1.03993036300627e-05	9.9904819776402e-05	NA	AMP-binding enzyme	ko:K01912
G12_RASTassembly.CDS.6082_mRNA	31.3235	1.87006	0.705352	2.65124	0.00801965	0.0296732	NA	acyl-CoA dehydrogenase	-
G12_RASTassembly.CDS.728_mRNA	458.43	1.86936	0.177679	10.521	6.91371696312484e-26	1.20093132221631e-23	NA	PFAM extracellular solute-binding protein family 1	ko:K02027,ko:K10227
G12_RASTassembly.CDS.2259_mRNA	277.765	1.86524	0.268364	6.95042	3.64195556763825e-12	1.10409662420807e-10	NA	Catalyzes a trans-dehydration via an enolate intermediate	ko:K03786
G12_RASTassembly.CDS.2378_mRNA	45.5292	1.85077	0.467129	3.96202	7.43195910259613e-05	0.000570671	NA	Domain of unknown function (DUF4150)	-
G12_RASTassembly.CDS.1639_mRNA	212.389	1.84859	0.35473	5.21125	1.87572281103289e-07	2.52731037872293e-06	NA	Mg2 transporter protein cora family protein	ko:K16074
G12_RASTassembly.CDS.1182_mRNA	56.6218	1.84859	0.572101	3.23122	0.00123261	0.00634774	NA	Ribulose bisphosphate carboxylase, small chain	ko:K01602
G12_RASTassembly.CDS.37_mRNA	807.11	1.84102	0.238937	7.70506	1.30786287579715e-14	5.71811884540698e-13	NA	NA	NA
G12_RASTassembly.CDS.355_mRNA	58.9351	1.84036	0.678093	2.71402	0.00664714	0.0255245	NA	Belongs to the HpcH HpaI aldolase family	ko:K02510
G12_RASTassembly.CDS.727_mRNA	171.306	1.83964	0.232884	7.8994	2.8025889189979e-15	1.34419693898504e-13	NA	PFAM binding-protein-dependent transport systems inner membrane component	ko:K10228
G12_RASTassembly.CDS.2907_mRNA	45.8317	1.83559	0.525453	3.49336	0.000476989	0.00280991	NA	Protein of unknown function (DUF3540)	-
G12_RASTassembly.CDS.5364_mRNA	617.324	1.83224	0.251852	7.27508	3.46205664727333e-13	1.17108621431714e-11	NA	PFAM acyl-CoA dehydrogenase domain protein	-
G12_RASTassembly.CDS.5071_mRNA	241.134	1.82702	0.257206	7.10336	1.21760694833582e-12	3.93244213917302e-11	NA	PFAM 4Fe-4S ferredoxin iron-sulfur binding domain protein	ko:K08358,ko:K21308
G12_RASTassembly.CDS.3452_mRNA	59.2217	1.82687	0.510901	3.57579	0.000349173	0.00215575	NA	chorismate mutase	ko:K04093
G12_RASTassembly.CDS.5044_mRNA	126.413	1.81905	0.528412	3.44249	0.000576388	0.00330459	NA	Putative DNA-binding domain	-
G12_RASTassembly.CDS.5726_mRNA	814.126	1.81388	0.490274	3.69972	0.000215835	0.00144347	NA	PFAM CBS domain containing protein	-
G12_RASTassembly.CDS.4010_mRNA	240.344	1.81231	0.203963	8.88545	6.36640223333341e-19	5.24575219918382e-17	NA	response regulator, receiver	-
G12_RASTassembly.CDS.2374_mRNA	88.4914	1.81005	0.321499	5.63004	1.80172068760776e-08	3.11281152130513e-07	NA	-	-
G12_RASTassembly.CDS.2933_mRNA	116.003	1.80326	0.515752	3.49636	0.000471645	0.00278608	NA	ABC-2 family transporter protein	ko:K01992
G12_RASTassembly.CDS.4101_mRNA	631.978	1.80227	0.526995	3.41989	0.000626455	0.00355046	NA	PFAM aromatic-ring-hydroxylating dioxygenase beta subunit	ko:K16320,ko:K18243
G12_RASTassembly.CDS.2616_mRNA	5976.44	1.80212	0.47464	3.79682	0.000146563	0.00102947	NA	response to toxic substance	-
G12_RASTassembly.CDS.1184_mRNA	58.7394	1.79859	0.518782	3.46695	0.000526407	0.0030452	NA	TIGRFAM HAD-superfamily hydrolase, subfamily IA, variant 3	-
G12_RASTassembly.CDS.2245_mRNA	163.437	1.7944	0.398319	4.50494	6.63914324135011e-06	6.66715212689955e-05	NA	Assembles around the rod to form the L-ring and probably protects the motor basal body from shearing forces during rotation	ko:K02394
G12_RASTassembly.CDS.326_mRNA	358.709	1.78447	0.384334	4.64303	3.43330872950841e-06	3.61027954120108e-05	NA	Domain of unknown function (DUF4440)	-
G12_RASTassembly.CDS.1169_mRNA	74.0184	1.77772	0.321159	5.53534	3.1063365094829e-08	5.05428474593585e-07	NA	-	-
G12_RASTassembly.CDS.2036_mRNA	395.136	1.77509	0.306812	5.78559	7.22583169944917e-09	1.37397693291005e-07	NA	PFAM alpha beta hydrolase fold	-
G12_RASTassembly.CDS.5629_mRNA	45.756	1.77219	0.597553	2.96575	0.00301942	0.0133925	NA	AAA domain	-
G12_RASTassembly.CDS.4870_mRNA	168.379	1.77206	0.351254	5.04496	4.53620564685287e-07	5.71650856712223e-06	NA	PFAM binding-protein-dependent transport systems inner membrane component	ko:K02001
G12_RASTassembly.CDS.4333_mRNA	514.063	1.7688	0.321892	5.49501	3.90687630053718e-08	6.23064366837529e-07	NA	Nucleotidyl transferase of unknown function (DUF2204)	-
G12_RASTassembly.CDS.6109_mRNA	2745.56	1.76824	0.368763	4.79506	1.62628821605421e-06	1.81461013273966e-05	NA	iron ion homeostasis	-
G12_RASTassembly.CDS.3176_mRNA	931.075	1.76318	0.222375	7.92886	2.21163087530592e-15	1.07682966936296e-13	NA	Essential cell division protein that forms a contractile ring structure (Z ring) at the future cell division site. The regulation of the ring assembly controls the timing and the location of cell division. One of the functions of the FtsZ ring is to recruit other cell division proteins to the septum to produce a new cell wall between the dividing cells. Binds GTP and shows GTPase activity	ko:K03531
G12_RASTassembly.CDS.5731_mRNA	247.887	1.76255	0.34116	5.16636	2.38693997607701e-07	3.16306458273133e-06	NA	Prolyl oligopeptidase family	ko:K06889
G12_RASTassembly.CDS.3025_mRNA	144.708	1.75446	0.502889	3.48876	0.000485262	0.0028482	NA	TIGRFAM type I secretion system ATPase	ko:K12541
G12_RASTassembly.CDS.993_mRNA	197.422	1.75274	0.360438	4.86282	1.15726292023807e-06	1.33772100510253e-05	NA	Pepsy-associated tm helix	-
G12_RASTassembly.CDS.2240_mRNA	46.891	1.74497	0.481553	3.62363	0.000290499	0.00185785	NA	Required for flagellar hook formation. May act as a scaffolding protein	ko:K02389
G12_RASTassembly.CDS.5664_mRNA	245.018	1.74401	0.44384	3.92936	8.51725817412006e-05	0.000640239	NA	-	-
G12_RASTassembly.CDS.4163_mRNA	337.931	1.74305	0.44627	3.90582	9.39080842799179e-05	0.000701799	NA	PFAM CBS domain containing protein	-
G12_RASTassembly.CDS.3175_mRNA	998.206	1.7427	0.167671	10.3936	2.65248028972137e-25	4.37115149283057e-23	NA	Cell division protein that is involved in the assembly of the Z ring. May serve as a membrane anchor for the Z ring	ko:K03590
G12_RASTassembly.CDS.2441_mRNA	568.636	1.73889	0.222343	7.82075	5.2507607949751e-15	2.42781580066942e-13	NA	PFAM peptidase S45 penicillin amidase	ko:K07116
G12_RASTassembly.CDS.1162_mRNA	43.7565	1.73823	0.450723	3.85654	0.000115005	0.000833297	NA	-	ko:K16258
G12_RASTassembly.CDS.4066_mRNA	665.48	1.73684	0.307213	5.65353	1.57183193734413e-08	2.73771378355305e-07	NA	PFAM Extracellular ligand-binding receptor	ko:K01999
G12_RASTassembly.CDS.3386_mRNA	51.2876	1.73085	0.590388	2.93171	0.00337103	0.0146886	NA	NA	NA
G12_RASTassembly.CDS.3503_mRNA	85.1751	1.72145	0.436729	3.94169	8.09110794285569e-05	0.000611783	NA	Periplasmic binding protein LacI transcriptional regulator	ko:K02525
G12_RASTassembly.CDS.419_mRNA	6872.02	1.71705	0.500296	3.43206	0.000599023	0.00342215	NA	PFAM isocitrate lyase and phosphorylmutase	ko:K01637
G12_RASTassembly.CDS.3456_mRNA	100.382	1.71672	0.550628	3.11775	0.00182235	0.00876663	NA	polar amino acid ABC transporter, inner membrane subunit	ko:K02029,ko:K10016,ko:K10024
G12_RASTassembly.CDS.5627_mRNA	34.6934	1.71477	0.628483	2.72843	0.00636374	0.0246681	NA	NA	NA
G12_RASTassembly.CDS.4527_mRNA	62.3799	1.71441	0.551249	3.11004	0.00187064	0.00893211	NA	PFAM ABC transporter related	ko:K01996
G12_RASTassembly.CDS.4062_mRNA	85.7285	1.71278	0.339381	5.04677	4.49343740400119e-07	5.68490594399914e-06	NA	PFAM ABC transporter related	ko:K01995
G12_RASTassembly.CDS.2246_mRNA	76.2273	1.70977	0.510461	3.34945	0.000809708	0.00442141	NA	Flagellar rod assembly protein muramidase FlgJ	ko:K02395
G12_RASTassembly.CDS.1429_mRNA	127.974	1.70961	0.386601	4.42216	9.77172799201034e-06	9.44404448190232e-05	NA	PFAM oxidoreductase domain protein	-
G12_RASTassembly.CDS.3081_mRNA	354.89	1.70415	0.284266	5.99492	2.03590386549612e-09	4.23454826651895e-08	NA	PFAM conserved	-
G12_RASTassembly.CDS.348_mRNA	106.622	1.70386	0.388015	4.39122	1.12716656983173e-05	0.000107323	NA	NA	NA
G12_RASTassembly.CDS.5128_mRNA	163.374	1.6988	0.282528	6.01287	1.82266769860112e-09	3.84074927833094e-08	NA	Histidine kinase	-
G12_RASTassembly.CDS.4003_mRNA	1987.3	1.69703	0.41304	4.10863	3.98014523491271e-05	0.000330946	NA	TIGRFAM Cu(I)-responsive transcriptional regulator	ko:K19591
G12_RASTassembly.CDS.2261_mRNA	150.389	1.6909	0.297543	5.68287	1.32450566150187e-08	2.37119718286143e-07	NA	Zinc-binding dehydrogenase	ko:K00344
G12_RASTassembly.CDS.1499_mRNA	43.4891	1.68548	0.408318	4.12787	3.66136645798672e-05	0.000308409	NA	homolog of the cytoplasmic domain of flagellar protein FhlB	ko:K04061
G12_RASTassembly.CDS.4090_mRNA	31.8452	1.68182	0.597106	2.81662	0.00485318	0.0197414	NA	PFAM isochorismatase hydrolase	-
G12_RASTassembly.CDS.6348_mRNA	63.5908	1.67835	0.402922	4.16544	3.10750770829852e-05	0.000267362	NA	NA	NA
G12_RASTassembly.CDS.6265_mRNA	84.2227	1.67272	0.325779	5.13454	2.82838090337111e-07	3.68722192007427e-06	NA	Controls the rotational direction of flagella during chemotaxis	ko:K02415
G12_RASTassembly.CDS.2091_mRNA	86.9717	1.66707	0.275558	6.0498	1.45023793137678e-09	3.11728400834734e-08	NA	Selenoprotein, putative	-
G12_RASTassembly.CDS.6002_mRNA	436.721	1.66462	0.534398	3.11494	0.00183984	0.00882438	NA	NA	NA
G12_RASTassembly.CDS.5398_mRNA	81.0641	1.66289	0.404224	4.11379	3.89215865908028e-05	0.000324448	NA	Antibiotic biosynthesis monooxygenase	-
G12_RASTassembly.CDS.4792_mRNA	37.6178	1.65699	0.615063	2.69403	0.00705948	0.0267047	NA	NA	NA
G12_RASTassembly.CDS.3171_mRNA	207.927	1.65262	0.191375	8.6355	5.84689806315796e-18	4.31931193700186e-16	NA	Cell wall formation. Catalyzes the transfer of a GlcNAc subunit on undecaprenyl-pyrophosphoryl-MurNAc-pentapeptide (lipid intermediate I) to form undecaprenyl-pyrophosphoryl-MurNAc- (pentapeptide)GlcNAc (lipid intermediate II)	ko:K02563
G12_RASTassembly.CDS.3685_mRNA	1861.28	1.65042	0.301871	5.46731	4.56924455381572e-08	7.16256945057894e-07	NA	Serves to protect cells from the toxic effects of hydrogen peroxide	ko:K03781
G12_RASTassembly.CDS.3841_mRNA	57.3367	1.649	0.601137	2.74314	0.00608544	0.0238047	NA	Glyoxalase bleomycin resistance protein dioxygenase	ko:K08234
G12_RASTassembly.CDS.5672_mRNA	829.114	1.64653	0.334884	4.91672	8.80073291743286e-07	1.04551405656823e-05	NA	PFAM Endonuclease exonuclease phosphatase	-
G12_RASTassembly.CDS.4361_mRNA	104.212	1.64614	0.394568	4.17199	3.01946833056309e-05	0.000260835	NA	PFAM helix-turn-helix, Fis-type	-
G12_RASTassembly.CDS.3508_mRNA	310.719	1.64453	0.387529	4.24363	2.19932112327496e-05	0.000196867	NA	PFAM Extracellular solute-binding protein, family 3	ko:K02030
G12_RASTassembly.CDS.6400_mRNA	257.822	1.64429	0.286046	5.74835	9.01183671098381e-09	1.67396169195066e-07	NA	Chemotaxis sensory transducer	ko:K03406
G12_RASTassembly.CDS.1552_mRNA	756.44	1.64344	0.288356	5.69933	1.20281573013756e-08	2.17760470354764e-07	NA	PFAM AsmA family protein	ko:K07289,ko:K07290
G12_RASTassembly.CDS.323_mRNA	360.604	1.6419	0.376653	4.3592	1.30540894597133e-05	0.000123019	NA	NA	NA
G12_RASTassembly.CDS.6143_mRNA	1762.23	1.64144	0.308709	5.31712	1.05422253024552e-07	1.52945557604695e-06	NA	TIGRFAM Cu(I)-responsive transcriptional regulator	ko:K19591
G12_RASTassembly.CDS.3887_mRNA	4531.75	1.63641	0.372115	4.39758	1.09462239646969e-05	0.00010469	NA	Belongs to the ompA family	ko:K03286
G12_RASTassembly.CDS.3996_mRNA	24.3555	1.63559	0.637381	2.56611	0.0102847	0.036239	NA	NA	NA
G12_RASTassembly.CDS.3162_mRNA	352.913	1.63473	0.325778	5.01793	5.22310905291261e-07	6.50560501609871e-06	NA	Belongs to the MraZ family	ko:K03925
G12_RASTassembly.CDS.322_mRNA	416.904	1.63222	0.330132	4.94414	7.6482535332024e-07	9.15369189159997e-06	NA	Belongs to the small heat shock protein (HSP20) family	-
G12_RASTassembly.CDS.5586_mRNA	132.417	1.62954	0.455141	3.5803	0.000343202	0.00212296	NA	Binding-protein-dependent transport system inner membrane component	ko:K02026,ko:K17323
G12_RASTassembly.CDS.1285_mRNA	150.203	1.62734	0.30774	5.28805	1.23629557862004e-07	1.77242012526247e-06	NA	Alpha/beta hydrolase family	-
G12_RASTassembly.CDS.4330_mRNA	1019.47	1.62726	0.389787	4.17476	2.9830548865131e-05	0.000258036	NA	Cation efflux family	-
G12_RASTassembly.CDS.3165_mRNA	762.86	1.61906	0.213088	7.59811	3.00483566097653e-14	1.22228346791748e-12	NA	Catalyzes cross-linking of the peptidoglycan cell wall at the division septum	ko:K03587
G12_RASTassembly.CDS.3610_mRNA	4190.34	1.61811	0.321997	5.02522	5.02853352893796e-07	6.27541456125908e-06	NA	carbonic anhydrase	ko:K01674
G12_RASTassembly.CDS.235_mRNA	131.724	1.61379	0.219106	7.36534	1.76699589957957e-13	6.20572822218464e-12	NA	NA	NA
G12_RASTassembly.CDS.1238_mRNA	78.6673	1.61313	0.457169	3.52853	0.00041788	0.00251236	NA	PFAM Rhodanese domain protein	ko:K01011
G12_RASTassembly.CDS.4696_mRNA	251.487	1.60896	0.322443	4.98993	6.04022386392163e-07	7.38032676300842e-06	NA	OmpA family	ko:K03286
G12_RASTassembly.CDS.2460_mRNA	352.533	1.60538	0.254234	6.31457	2.70916898181985e-10	6.64573627715884e-09	NA	Belongs to the P-Pant transferase superfamily	ko:K06133
G12_RASTassembly.CDS.2272_mRNA	49.9215	1.60451	0.474459	3.38177	0.000720213	0.00399724	NA	Bacterial regulatory proteins, tetR family	-
G12_RASTassembly.CDS.1218_mRNA	632.581	1.60426	0.214423	7.48173	7.33479614812647e-14	2.78939259432005e-12	NA	Initiator Replication protein	-
G12_RASTassembly.CDS.1228_mRNA	82.2596	1.59864	0.629804	2.53832	0.0111386	0.0384621	NA	protein conserved in bacteria	-
G12_RASTassembly.CDS.3174_mRNA	251.171	1.59536	0.20536	7.76858	7.93724616066551e-15	3.6437629338998e-13	NA	Essential cell division protein. May link together the upstream cell division proteins, which are predominantly cytoplasmic, with the downstream cell division proteins, which are predominantly periplasmic. May control correct divisome assembly	ko:K03589
G12_RASTassembly.CDS.2239_mRNA	59.3148	1.59508	0.366329	4.35423	1.33536302702996e-05	0.000125546	NA	Belongs to the flagella basal body rod proteins family	ko:K02388
G12_RASTassembly.CDS.1247_mRNA	102.17	1.58982	0.38701	4.10796	3.99172761814282e-05	0.000331458	NA	-	-
G12_RASTassembly.CDS.4942_mRNA	273.364	1.58614	0.290845	5.45356	4.93725324720327e-08	7.68322678444925e-07	NA	PFAM conserved	-
G12_RASTassembly.CDS.5718_mRNA	71.8434	1.58555	0.462864	3.42551	0.000613654	0.00349332	NA	Cytochrome c	-
G12_RASTassembly.CDS.735_mRNA	455.325	1.57694	0.342972	4.59787	4.26826083091915e-06	4.44604738416813e-05	NA	PFAM Lipocalin family protein	ko:K03098
G12_RASTassembly.CDS.802_mRNA	105.805	1.57148	0.431883	3.63866	0.00027406	0.00176491	NA	spore germination	-
G12_RASTassembly.CDS.180_mRNA	2273.86	1.56955	0.295978	5.30292	1.13963018176807e-07	1.64593329847717e-06	NA	NA	NA
G12_RASTassembly.CDS.5770_mRNA	343.473	1.56934	0.419122	3.74435	0.00018086	0.00123992	NA	PFAM class II aldolase adducin family protein	-
G12_RASTassembly.CDS.3371_mRNA	122.724	1.56492	0.515159	3.03774	0.00238357	0.0109737	NA	Putative nucleotide-binding of sugar-metabolising enzyme	-
G12_RASTassembly.CDS.3728_mRNA	50.9557	1.56274	0.425716	3.67085	0.000241746	0.00159846	NA	NA	NA
G12_RASTassembly.CDS.1410_mRNA	152.051	1.56193	0.322459	4.8438	1.27381122361817e-06	1.45413583200604e-05	NA	Oxidoreductase FAD-binding domain	ko:K18077
G12_RASTassembly.CDS.994_mRNA	1381.85	1.56187	0.37396	4.17658	2.95929664180674e-05	0.000256772	NA	TIGRFAM TonB-dependent siderophore receptor	ko:K02014
G12_RASTassembly.CDS.6217_mRNA	47.9795	1.55757	0.524608	2.96901	0.00298758	0.0132605	NA	NA	NA
G12_RASTassembly.CDS.2444_mRNA	227.568	1.55697	0.333168	4.67322	2.96507555881e-06	3.16028865944807e-05	NA	membrane, and an ATP-binding domain (NBD), which is responsible for energy generation. Confers resistance against macrolides	ko:K05685
G12_RASTassembly.CDS.1056_mRNA	1094.63	1.55095	0.312038	4.97038	6.68217238086668e-07	8.11839733304918e-06	NA	Peptidoglycan-binding LysM	-
G12_RASTassembly.CDS.3484_mRNA	290.613	1.54058	0.297158	5.18439	2.16717333399207e-07	2.88373147361637e-06	NA	binding-protein-dependent transport systems inner membrane component	ko:K17323
G12_RASTassembly.CDS.5005_mRNA	119.796	1.53995	0.372979	4.12879	3.64674929899342e-05	0.000307581	NA	NA	NA
G12_RASTassembly.CDS.2443_mRNA	132.295	1.53929	0.382868	4.02042	5.80939834836168e-05	0.000458123	NA	RND efflux system, outer membrane lipoprotein	-
G12_RASTassembly.CDS.4162_mRNA	198.949	1.53072	0.357869	4.27733	1.89145367403491e-05	0.000173168	NA	TIGRFAM intracellular protease, PfpI family	ko:K05520
G12_RASTassembly.CDS.5526_mRNA	1718.11	1.5282	0.290602	5.25873	1.45050434537881e-07	2.03545664361345e-06	NA	Participates in the translocation of lipoproteins from the inner membrane to the outer membrane. Only forms a complex with a lipoprotein if the residue after the N-terminal Cys is not an aspartate (The Asp acts as a targeting signal to indicate that the lipoprotein should stay in the inner membrane)	ko:K03634
G12_RASTassembly.CDS.5944_mRNA	311.05	1.52502	0.284066	5.36856	7.93684156089333e-08	1.18352855479957e-06	NA	-	-
G12_RASTassembly.CDS.5366_mRNA	710.693	1.52076	0.251494	6.0469	1.47656181100244e-09	3.16328758643755e-08	NA	Belongs to the 3-hydroxyisobutyrate dehydrogenase family	ko:K00020
G12_RASTassembly.CDS.3068_mRNA	31.7611	1.52023	0.436679	3.48135	0.000498889	0.00291487	NA	NA	NA
G12_RASTassembly.CDS.467_mRNA	38.7184	1.51839	0.376548	4.03239	5.52130450624967e-05	0.000438875	NA	PFAM Glyoxalase bleomycin resistance protein dioxygenase	ko:K06996
G12_RASTassembly.CDS.1640_mRNA	355.882	1.51544	0.186435	8.1285	4.34622517477594e-16	2.42897297376391e-14	NA	Polyphosphate kinase 2 (PPK2)	ko:K22468
G12_RASTassembly.CDS.6427_mRNA	39.4312	1.5147	0.527646	2.87066	0.00409611	0.0171391	NA	Enoyl-(Acyl carrier protein) reductase	ko:K00059
G12_RASTassembly.CDS.4577_mRNA	1421.06	1.51354	0.3106	4.87297	1.0993079644382e-06	1.27963249342986e-05	NA	-	-
G12_RASTassembly.CDS.2829_mRNA	1077.62	1.50763	0.322651	4.67262	2.97377087111855e-06	3.16430883918526e-05	NA	Removes the formyl group from the N-terminal Met of newly synthesized proteins. Requires at least a dipeptide for an efficient rate of reaction. N-terminal L-methionine is a prerequisite for activity but the enzyme has broad specificity at other positions	ko:K01462
G12_RASTassembly.CDS.2367_mRNA	60.7068	1.50433	0.594008	2.53251	0.0113248	0.0390266	NA	Pfam:Methyltransf_6	-
G12_RASTassembly.CDS.1020_mRNA	1321.15	1.50225	0.343959	4.36753	1.25662223451806e-05	0.000118769	NA	-	-
G12_RASTassembly.CDS.6266_mRNA	107.813	1.49931	0.479487	3.12691	0.00176656	0.00853662	NA	Flagellar hook-length control protein	ko:K02414
G12_RASTassembly.CDS.5840_mRNA	247.777	1.49636	0.29014	5.15735	2.50473554353433e-07	3.30553087028647e-06	NA	PFAM Extracellular ligand-binding receptor	-
G12_RASTassembly.CDS.3173_mRNA	154.662	1.48829	0.228654	6.50893	7.56895715577239e-11	2.01849326307673e-09	NA	Cell wall formation	ko:K01921
G12_RASTassembly.CDS.4695_mRNA	3016.9	1.48611	0.262148	5.66899	1.43641295457085e-08	2.54320277108178e-07	NA	YadA-like membrane anchor domain	ko:K21449
G12_RASTassembly.CDS.6304_mRNA	136.755	1.47895	0.299402	4.93967	7.82530552560612e-07	9.34818561581237e-06	NA	PFAM NUDIX hydrolase	-
G12_RASTassembly.CDS.5990_mRNA	36.6686	1.47633	0.579505	2.54758	0.0108474	0.037705	NA	Part of the high-affinity ATP-driven potassium transport (or Kdp) system, which catalyzes the hydrolysis of ATP coupled with the electrogenic transport of potassium into the cytoplasm. This subunit acts as a catalytic chaperone that increases the ATP- binding affinity of the ATP-hydrolyzing subunit KdpB by the formation of a transient KdpB KdpC ATP ternary complex	ko:K01548
G12_RASTassembly.CDS.4005_mRNA	7833.44	1.4745	0.237168	6.2171	5.06424550656449e-10	1.20102973692583e-08	NA	heavy metal translocating P-type ATPase	ko:K17686
G12_RASTassembly.CDS.1892_mRNA	321.605	1.47437	0.229739	6.41758	1.38458515490927e-10	3.50343653173302e-09	NA	Belongs to the membrane fusion protein (MFP) (TC 8.A.1) family	ko:K07799
G12_RASTassembly.CDS.36_mRNA	482.467	1.4716	0.360507	4.08204	4.46430220353864e-05	0.000366906	NA	cheY-homologous receiver domain	-
G12_RASTassembly.CDS.4221_mRNA	2500.23	1.46677	0.371671	3.94642	7.93272362340055e-05	0.000602619	NA	DSBA oxidoreductase	-
G12_RASTassembly.CDS.4759_mRNA	383.572	1.45879	0.26926	5.41777	6.03462615708085e-08	9.21248035904006e-07	NA	Glyoxalase/Bleomycin resistance protein/Dioxygenase superfamily	ko:K07032
G12_RASTassembly.CDS.5046_mRNA	95.8245	1.45853	0.453577	3.21561	0.00130168	0.00665544	NA	luxR family	-
G12_RASTassembly.CDS.1470_mRNA	41.5391	1.45464	0.570713	2.54881	0.0108092	0.037666	NA	Secretin and TonB N terminus short domain	-
G12_RASTassembly.CDS.758_mRNA	41.761	1.45452	0.526225	2.76407	0.00570851	0.0225222	NA	Pfam:N_methyl_2	ko:K02459
G12_RASTassembly.CDS.5729_mRNA	102.434	1.45261	0.443945	3.27205	0.0010677	0.0056155	NA	NA	NA
G12_RASTassembly.CDS.5957_mRNA	23.6094	1.45027	0.54405	2.66569	0.00768304	0.0286089	NA	Catalyzes the conversion of acetate into acetyl-CoA (AcCoA), an essential intermediate at the junction of anabolic and catabolic pathways. AcsA undergoes a two-step reaction. In the first half reaction, AcsA combines acetate with ATP to form acetyl-adenylate (AcAMP) intermediate. In the second half reaction, it can then transfer the acetyl group from AcAMP to the sulfhydryl group of CoA, forming …	ko:K01895
G12_RASTassembly.CDS.3494_mRNA	41.5762	1.44963	0.550725	2.63223	0.00848276	0.0310118	NA	NA	NA
G12_RASTassembly.CDS.306_mRNA	83.5737	1.44767	0.437449	3.30934	0.000935166	0.0049961	NA	Methyltransferase type 11	-
G12_RASTassembly.CDS.2554_mRNA	115.276	1.44079	0.273612	5.2658	1.39581792664222e-07	1.98033594139725e-06	NA	NA	NA
G12_RASTassembly.CDS.4049_mRNA	47.8763	1.44062	0.492944	2.92248	0.00347259	0.015037	NA	NA	NA
G12_RASTassembly.CDS.2262_mRNA	221.293	1.43943	0.219811	6.54848	5.812432454766e-11	1.56303361450967e-09	NA	Belongs to the ABC transporter superfamily	ko:K02052,ko:K11084
G12_RASTassembly.CDS.5292_mRNA	115.367	1.43555	0.255705	5.6141	1.97591014270138e-08	3.36848129632407e-07	NA	OsmC-like protein	-
G12_RASTassembly.CDS.4663_mRNA	38.5103	1.43285	0.559513	2.56089	0.0104406	0.0366475	NA	NA	NA
G12_RASTassembly.CDS.4238_mRNA	96.5659	1.4313	0.346529	4.13039	3.62148342228338e-05	0.000306254	NA	-	-
G12_RASTassembly.CDS.5932_mRNA	107.092	1.42876	0.542221	2.63501	0.0084135	0.0308463	NA	Protein conserved in bacteria	-
G12_RASTassembly.CDS.2445_mRNA	101.816	1.42673	0.417133	3.42032	0.000625469	0.003548	NA	Belongs to the membrane fusion protein (MFP) (TC 8.A.1) family	ko:K02005,ko:K13888
G12_RASTassembly.CDS.2737_mRNA	267.207	1.42658	0.46346	3.07811	0.00208316	0.00977259	NA	PFAM Rhodanese domain protein	ko:K01011
G12_RASTassembly.CDS.3509_mRNA	137.552	1.42657	0.408686	3.49062	0.000481896	0.00283131	NA	Polar amino acid ABC transporter, inner membrane	ko:K02029
G12_RASTassembly.CDS.4513_mRNA	124.157	1.42529	0.399129	3.57101	0.000355611	0.00218919	NA	Oxidoreductase domain protein	-
G12_RASTassembly.CDS.4907_mRNA	87.6502	1.42223	0.458108	3.10458	0.00190551	0.00907836	NA	D-isomer specific 2-hydroxyacid dehydrogenase	-
G12_RASTassembly.CDS.6021_mRNA	134.381	1.42137	0.303256	4.68702	2.77208617572861e-06	2.97929729956652e-05	NA	-	-
G12_RASTassembly.CDS.8_mRNA	628.272	1.41972	0.398813	3.55985	0.000371068	0.00227345	NA	NA	NA
G12_RASTassembly.CDS.2267_mRNA	63.4371	1.41845	0.469038	3.02417	0.0024932	0.0114048	NA	Family of unknown function (DUF1028)	-
G12_RASTassembly.CDS.5042_mRNA	10038.3	1.41543	0.346881	4.08045	4.49490482932094e-05	0.000368069	NA	Predicted integral membrane protein (DUF2282)	-
G12_RASTassembly.CDS.317_mRNA	1385.34	1.40965	0.325315	4.33319	1.46961956914736e-05	0.000136888	NA	Maltosyltransferase that uses maltose 1-phosphate (M1P) as the sugar donor to elongate linear or branched alpha-(1- 4)- glucans. Is involved in a branched alpha-glucan biosynthetic pathway from trehalose, together with TreS, Mak and GlgB	ko:K16147
G12_RASTassembly.CDS.1062_mRNA	1922.28	1.40921	0.341078	4.13162	3.60212583170409e-05	0.000305505	NA	iron ion homeostasis	-
G12_RASTassembly.CDS.1142_mRNA	74.1504	1.40596	0.469219	2.99638	0.00273207	0.0123366	NA	Pfam:DUF556	-
G12_RASTassembly.CDS.1229_mRNA	137.391	1.4057	0.313332	4.4863	7.24694602994318e-06	7.1876731688958e-05	NA	Gram-negative porin	-
G12_RASTassembly.CDS.3154_mRNA	1804.43	1.40386	0.248163	5.65699	1.54050258059567e-08	2.69776841566441e-07	NA	Glycosyl transferases group 1	-
G12_RASTassembly.CDS.3444_mRNA	140.858	1.40147	0.246776	5.67911	1.35396773179101e-08	2.41051263496422e-07	NA	NA	NA
G12_RASTassembly.CDS.2243_mRNA	102.21	1.40125	0.419437	3.34078	0.000835442	0.00455805	NA	Belongs to the flagella basal body rod proteins family	ko:K02392
G12_RASTassembly.CDS.1430_mRNA	182.605	1.39855	0.279025	5.01225	5.37960620337688e-07	6.68756848531977e-06	NA	ABC transporter	ko:K10441
G12_RASTassembly.CDS.1165_mRNA	75.8742	1.39166	0.496268	2.80425	0.00504343	0.0203734	NA	Protein of unknown function DUF58	-
G12_RASTassembly.CDS.2459_mRNA	259.127	1.39153	0.299721	4.64276	3.43782648080762e-06	3.61027954120108e-05	NA	Sigma-70, region 4 type 2	ko:K03088
G12_RASTassembly.CDS.554_mRNA	1247.03	1.39128	0.199337	6.97956	2.96116091904027e-12	9.19390397423759e-11	NA	Domain of unknown function (DUF1956)	-
G12_RASTassembly.CDS.5892_mRNA	124.121	1.39029	0.407972	3.40782	0.000654849	0.00368862	NA	PD-(D/E)XK nuclease superfamily	-
G12_RASTassembly.CDS.5588_mRNA	194.914	1.38885	0.515054	2.69652	0.00700677	0.0265522	NA	PFAM extracellular solute-binding protein family 1	ko:K02027
G12_RASTassembly.CDS.3981_mRNA	106.986	1.38419	0.453512	3.05215	0.00227206	0.0105815	NA	Ribonucleotide reductase subunit alpha	-
G12_RASTassembly.CDS.4991_mRNA	294.283	1.38344	0.4209	3.28686	0.00101312	0.00535471	NA	NA	NA
G12_RASTassembly.CDS.4011_mRNA	259.618	1.38175	0.283517	4.8736	1.0958173964058e-06	1.27963249342986e-05	NA	Two-component sensor kinase N-terminal	ko:K07649
G12_RASTassembly.CDS.3485_mRNA	504.273	1.38113	0.190619	7.24553	4.30736314863562e-13	1.4493938720566e-11	NA	PFAM binding-protein-dependent transport systems inner membrane component	ko:K17322
G12_RASTassembly.CDS.3224_mRNA	165.611	1.38066	0.525447	2.62759	0.00859917	0.0313788	NA	phosphoglycerate mutase	ko:K15634
G12_RASTassembly.CDS.1248_mRNA	92.7662	1.37725	0.351901	3.91373	9.08818070168206e-05	0.000681561	NA	NA	NA
G12_RASTassembly.CDS.3483_mRNA	155.747	1.3719	0.237487	5.77675	7.61573175846465e-09	1.44384389414904e-07	NA	Predicted small integral membrane protein (DUF2160)	-
G12_RASTassembly.CDS.5898_mRNA	164.114	1.37162	0.376246	3.64555	0.000266816	0.00172517	NA	Excises uracil residues from the DNA which can arise as a result of misincorporation of dUMP residues by DNA polymerase or due to deamination of cytosine	ko:K03648
G12_RASTassembly.CDS.5978_mRNA	237.272	1.37155	0.257421	5.32805	9.927314480443e-08	1.45668607684491e-06	NA	Zinc-binding dehydrogenase	ko:K00344
G12_RASTassembly.CDS.316_mRNA	2379.72	1.37017	0.310978	4.40599	1.0530112097453e-05	0.00010101	NA	SMART alpha amylase catalytic sub domain	ko:K05343
G12_RASTassembly.CDS.6123_mRNA	290.756	1.36768	0.259019	5.28021	1.29033632253796e-07	1.84288700998921e-06	NA	Involved in the catabolism of oxalate and in the adapatation to low pH via the induction of the oxalate-dependent acid tolerance response (ATR). Catalyzes the transfer of the CoA moiety from formyl-CoA to oxalate	ko:K07749
G12_RASTassembly.CDS.6020_mRNA	3811.5	1.36318	0.249537	5.46286	4.68529370604417e-08	7.32661378314985e-07	NA	Rhs element Vgr protein	ko:K11904
G12_RASTassembly.CDS.4017_mRNA	3799.38	1.36262	0.51406	2.65071	0.00803231	0.0297029	NA	UPF0391 membrane protein	-
G12_RASTassembly.CDS.6069_mRNA	352.97	1.36126	0.160805	8.46528	2.55534399591097e-17	1.7287574591284e-15	NA	Domain of unknown function (DUF4123)	-
G12_RASTassembly.CDS.2736_mRNA	483.26	1.35483	0.400591	3.38208	0.00071938	0.00399607	NA	of the drug metabolite transporter (DMT) superfamily	ko:K15270
G12_RASTassembly.CDS.5298_mRNA	326.001	1.35423	0.227845	5.94365	2.7874018324019e-09	5.6513033365448e-08	NA	PFAM Coenzyme A transferase	ko:K01032
G12_RASTassembly.CDS.2186_mRNA	184.276	1.3491	0.283229	4.76326	1.90485548472025e-06	2.09631955484539e-05	NA	DJ-1/PfpI family	-
G12_RASTassembly.CDS.329_mRNA	1012.33	1.34246	0.181391	7.40095	1.35210190465672e-13	4.85472566549092e-12	NA	SMART alpha amylase catalytic sub domain	ko:K01187
G12_RASTassembly.CDS.6022_mRNA	566.629	1.33945	0.176844	7.5742	3.61359366544568e-14	1.45153540548871e-12	NA	Uncharacterized protein conserved in bacteria (DUF2169)	-
G12_RASTassembly.CDS.2463_mRNA	38.5252	1.3379	0.342624	3.90487	9.42761423047399e-05	0.000703731	NA	NA	NA
G12_RASTassembly.CDS.5977_mRNA	201.009	1.3354	0.271635	4.91617	8.82522683171142e-07	1.04648953593006e-05	NA	PFAM Aldehyde dehydrogenase	ko:K00128
G12_RASTassembly.CDS.6110_mRNA	194.021	1.33534	0.348201	3.83496	0.000125587	0.00089484	NA	TamB, inner membrane protein subunit of TAM complex	ko:K09800
G12_RASTassembly.CDS.2241_mRNA	207.246	1.33507	0.241943	5.51814	3.42596877954944e-08	5.51847151532938e-07	NA	Flagellar basal body rod protein	ko:K02390
G12_RASTassembly.CDS.2462_mRNA	272.035	1.33152	0.290606	4.58185	4.60871097162706e-06	4.76975610541822e-05	NA	Las17-binding protein actin regulator	-
G12_RASTassembly.CDS.5783_mRNA	79.1319	1.32874	0.360132	3.68961	0.000224599	0.00149586	NA	Tetratricopeptide repeat	-
G12_RASTassembly.CDS.1498_mRNA	100.196	1.32869	0.47603	2.79119	0.00525147	0.0210288	NA	Flagellar hook-length control protein FliK	-
G12_RASTassembly.CDS.5835_mRNA	2330.08	1.32856	0.433968	3.06142	0.00220291	0.0102893	NA	Type VI secretion system effector, Hcp	ko:K06887,ko:K11903
G12_RASTassembly.CDS.4366_mRNA	771.639	1.32733	0.339483	3.90985	9.23546568324679e-05	0.000690993	NA	TIGRFAM D-xylose ABC transporter, periplasmic substrate-binding protein	ko:K10543
G12_RASTassembly.CDS.3454_mRNA	98.7188	1.32657	0.472138	2.8097	0.00495874	0.0201138	NA	-	-
G12_RASTassembly.CDS.2238_mRNA	71.5346	1.32503	0.273176	4.85048	1.23163517326099e-06	1.41352129616936e-05	NA	Structural component of flagellum, the bacterial motility apparatus. Part of the rod structure of flagellar basal body	ko:K02387
G12_RASTassembly.CDS.5181_mRNA	36.7963	1.32435	0.514734	2.57287	0.0100858	0.0356554	NA	glyoxalase bleomycin resistance protein dioxygenase	-
G12_RASTassembly.CDS.3527_mRNA	1514.09	1.32416	0.394942	3.35278	0.000800033	0.00437974	NA	NA	NA
G12_RASTassembly.CDS.6256_mRNA	284.194	1.32093	0.229412	5.75789	8.51727579386155e-09	1.59593386376525e-07	NA	chemotaxis	ko:K03406
G12_RASTassembly.CDS.1246_mRNA	233.685	1.31846	0.282062	4.67437	2.94860938681059e-06	3.15319676023822e-05	NA	Glycoside Hydrolase	ko:K07273
G12_RASTassembly.CDS.3155_mRNA	2831.89	1.31578	0.265099	4.96336	6.92828362639367e-07	8.3857022348083e-06	NA	COG0463 Glycosyltransferases involved in cell wall biogenesis	ko:K20444
G12_RASTassembly.CDS.309_mRNA	434.143	1.31571	0.399355	3.29459	0.000985659	0.00522245	NA	NA	NA
G12_RASTassembly.CDS.6017_mRNA	592.747	1.31408	0.202217	6.49835	8.12072587717516e-11	2.12162216311401e-09	NA	TIGRFAM type VI secretion protein, VC_A0110 family	ko:K11896
G12_RASTassembly.CDS.1171_mRNA	510.621	1.31273	0.309993	4.23469	2.28865215024454e-05	0.000204294	NA	SMART Extracellular solute-binding protein, family 3	-
G12_RASTassembly.CDS.6074_mRNA	124.97	1.31158	0.500229	2.62197	0.00874235	0.031798	NA	TIGRFAM aliphatic sulfonates family ABC transporter, periplsmic ligand-binding protein	ko:K15553
G12_RASTassembly.CDS.3205_mRNA	7717.48	1.31035	0.421932	3.10561	0.0018989	0.00905358	NA	-	ko:K11275
G12_RASTassembly.CDS.3622_mRNA	1222.89	1.30955	0.363917	3.59848	0.000320087	0.00201291	NA	activator of Hsp90 ATPase 1 family protein	-
G12_RASTassembly.CDS.3172_mRNA	376.561	1.30937	0.173361	7.55283	4.25912859964757e-14	1.68971725369969e-12	NA	Belongs to the MurCDEF family	ko:K01924
G12_RASTassembly.CDS.3983_mRNA	811.099	1.30834	0.299622	4.36664	1.26169797466896e-05	0.000119074	NA	belongs to the aldehyde dehydrogenase family	ko:K00138
G12_RASTassembly.CDS.880_mRNA	444.887	1.30762	0.202522	6.45666	1.0703780469449e-10	2.72988877290272e-09	NA	Tripartite tricarboxylate transporter TctA family	ko:K07793
G12_RASTassembly.CDS.5362_mRNA	5230.24	1.30683	0.307337	4.25211	2.11762906973703e-05	0.000191152	NA	TIGRFAM methylmalonate-semialdehyde dehydrogenase	ko:K00140
G12_RASTassembly.CDS.76_mRNA	159.646	1.30627	0.337806	3.86693	0.000110213	0.000803103	NA	Arginase family	ko:K01476
G12_RASTassembly.CDS.6370_mRNA	205.155	1.30557	0.247482	5.27542	1.32455565449419e-07	1.88756523091666e-06	NA	Glycosyl hydrolase 36 superfamily, catalytic domain	ko:K13688
G12_RASTassembly.CDS.5072_mRNA	764.37	1.30321	0.211583	6.15933	7.30515091844731e-10	1.66490088485322e-08	NA	Belongs to the prokaryotic molybdopterin-containing oxidoreductase family	ko:K21307
G12_RASTassembly.CDS.4994_mRNA	635.556	1.30123	0.254979	5.10327	3.3382714343848e-07	4.31691559533021e-06	NA	Protein of unknown function (DUF3422)	-
G12_RASTassembly.CDS.710_mRNA	79.9307	1.29858	0.284075	4.57126	4.84801255179855e-06	4.99329754333482e-05	NA	-	-
G12_RASTassembly.CDS.6402_mRNA	263.299	1.29829	0.269956	4.80929	1.51468248192617e-06	1.70487991442023e-05	NA	chemotaxis	ko:K03406
G12_RASTassembly.CDS.4487_mRNA	68.4743	1.29799	0.37301	3.47979	0.00050181	0.00292661	NA	-	-
G12_RASTassembly.CDS.1551_mRNA	3589.38	1.29323	0.436214	2.96466	0.00303016	0.0134217	NA	cheY-homologous receiver domain	-
G12_RASTassembly.CDS.3435_mRNA	115.636	1.29271	0.399668	3.23445	0.00121877	0.0063068	NA	D-isomer specific 2-hydroxyacid dehydrogenase, catalytic domain	ko:K00058
G12_RASTassembly.CDS.1855_mRNA	163.917	1.29182	0.347392	3.71863	0.000200303	0.0013594	NA	PFAM MscS Mechanosensitive ion channel	-
G12_RASTassembly.CDS.1427_mRNA	344.789	1.2907	0.183349	7.03955	1.92863386403191e-12	6.19766492206654e-11	NA	Belongs to the xylose isomerase family	ko:K01805
G12_RASTassembly.CDS.6016_mRNA	489.292	1.29054	0.242685	5.31777	1.05049530211862e-07	1.527496223239e-06	NA	TIGRFAM type VI secretion system lysozyme-related protein	ko:K11897
G12_RASTassembly.CDS.5525_mRNA	978.383	1.28991	0.167593	7.69669	1.39638909296013e-14	6.06391398679376e-13	NA	PFAM AAA ATPase central domain protein	ko:K07478
G12_RASTassembly.CDS.6360_mRNA	109.837	1.28914	0.375132	3.4365	0.000589274	0.00337245	NA	NA	NA
G12_RASTassembly.CDS.162_mRNA	2473.12	1.28763	0.311681	4.13126	3.60788068467209e-05	0.000305505	NA	Belongs to the sigma-70 factor family. ECF subfamily	ko:K03088
G12_RASTassembly.CDS.3531_mRNA	1392.89	1.28166	0.382393	3.35168	0.000803241	0.00439356	NA	Glycine zipper 2TM domain	-
G12_RASTassembly.CDS.3362_mRNA	62.0233	1.27986	0.40738	3.14169	0.00167974	0.00820341	NA	NA	NA
G12_RASTassembly.CDS.3882_mRNA	1197.97	1.27896	0.302447	4.22871	2.35035870670772e-05	0.000208643	NA	Component of the pyruvate dehydrogenase (PDH) complex, that catalyzes the overall conversion of pyruvate to acetyl-CoA and CO(2)	ko:K00163
G12_RASTassembly.CDS.1167_mRNA	286.912	1.27297	0.273632	4.65211	3.28548986325891e-06	3.46729775881199e-05	NA	Polyketide cyclase / dehydrase and lipid transport	-
G12_RASTassembly.CDS.1170_mRNA	255.975	1.26852	0.31858	3.98179	6.8398234292315e-05	0.000531554	NA	-	-
G12_RASTassembly.CDS.5949_mRNA	117.442	1.268	0.294452	4.30631	1.6599867647764e-05	0.000153507	NA	Part of the ABC transporter complex PhnCDE involved in phosphonates import. Responsible for energy coupling to the transport system	ko:K02041
G12_RASTassembly.CDS.3681_mRNA	1676.95	1.26627	0.347038	3.64878	0.000263492	0.00171057	NA	With LigD forms a non-homologous end joining (NHEJ) DNA repair enzyme, which repairs dsDNA breaks with reduced fidelity. Binds linear dsDNA with 5'- and 3'- overhangs but not closed circular dsDNA nor ssDNA. Recruits and stimulates the ligase activity of LigD	ko:K10979
G12_RASTassembly.CDS.1836_mRNA	100.244	1.26405	0.482433	2.62016	0.00878877	0.0319127	NA	Transcriptional regulator	-
G12_RASTassembly.CDS.4241_mRNA	617.686	1.26306	0.180094	7.01333	2.32710808620286e-12	7.33153121079696e-11	NA	Belongs to the binding-protein-dependent transport system permease family	ko:K10553
G12_RASTassembly.CDS.1509_mRNA	108.586	1.26292	0.281049	4.4936	7.00299340443057e-06	7.00755787869757e-05	NA	response regulator, receiver	ko:K03413
G12_RASTassembly.CDS.4937_mRNA	1216.31	1.26155	0.392356	3.21531	0.00130302	0.00665701	NA	-	-
G12_RASTassembly.CDS.5267_mRNA	132.148	1.26112	0.482369	2.61443	0.00893773	0.0323439	NA	PFAM acyl-CoA dehydrogenase domain protein	-
G12_RASTassembly.CDS.5666_mRNA	4259.77	1.25582	0.296702	4.23259	2.31012282835228e-05	0.000205925	NA	-	-
G12_RASTassembly.CDS.4992_mRNA	1533.27	1.25553	0.336075	3.73586	0.000187074	0.00127771	NA	Protein of unknown function (DUF2868)	-
G12_RASTassembly.CDS.2249_mRNA	61.1517	1.25431	0.353463	3.54863	0.000387246	0.0023642	NA	TIGRFAM YD repeat protein	-
G12_RASTassembly.CDS.2016_mRNA	71.8195	1.2529	0.445094	2.81492	0.00487893	0.019821	NA	cytochrome	-
G12_RASTassembly.CDS.4004_mRNA	4752.06	1.25183	0.298638	4.19181	2.76737007714347e-05	0.000241656	NA	heavy metal transport detoxification protein	ko:K07213
G12_RASTassembly.CDS.1636_mRNA	367.238	1.25016	0.322039	3.88201	0.000103595	0.000759306	NA	Belongs to the SUA5 family	-
G12_RASTassembly.CDS.4069_mRNA	199.725	1.24382	0.302283	4.11476	3.87575208719723e-05	0.000323499	NA	PFAM aldehyde dehydrogenase	ko:K15514
G12_RASTassembly.CDS.1241_mRNA	136.505	1.24376	0.448472	2.77333	0.00554854	0.0219584	NA	PFAM FAD linked oxidase domain protein	-
G12_RASTassembly.CDS.2828_mRNA	3337.58	1.24332	0.39558	3.14304	0.00167205	0.00819701	NA	-	-
G12_RASTassembly.CDS.6019_mRNA	1342.1	1.24301	0.153241	8.11146	5.0015701225712e-16	2.70126816619875e-14	NA	TIGRFAM type VI secretion ATPase, ClpV1 family	ko:K11907
G12_RASTassembly.CDS.1172_mRNA	604.481	1.24071	0.345808	3.58786	0.000333408	0.00208445	NA	Cytochrome C oxidase, cbb3-type, subunit III	-
G12_RASTassembly.CDS.2268_mRNA	237.25	1.24036	0.235863	5.25884	1.44964977217336e-07	2.03545664361345e-06	NA	Endoribonuclease L-PSP	-
G12_RASTassembly.CDS.6380_mRNA	90.487	1.23361	0.473529	2.60514	0.00918368	0.033071	NA	TamB, inner membrane protein subunit of TAM complex	ko:K09800
G12_RASTassembly.CDS.5495_mRNA	137.444	1.23047	0.48179	2.55395	0.0106509	0.0372028	NA	Flavin containing amine oxidoreductase	-
G12_RASTassembly.CDS.2247_mRNA	127.536	1.22819	0.297421	4.12948	3.63578222426434e-05	0.000307059	NA	PFAM CheW domain protein	ko:K03408
G12_RASTassembly.CDS.4165_mRNA	354.284	1.22559	0.28005	4.37632	1.20699958577545e-05	0.000114416	NA	belongs to the aldehyde dehydrogenase family	ko:K00135
G12_RASTassembly.CDS.468_mRNA	76.406	1.22457	0.269756	4.53957	5.63688014815662e-06	5.74139916199724e-05	NA	Belongs to the UPF0310 family	-
G12_RASTassembly.CDS.3660_mRNA	43.4812	1.22313	0.300561	4.06949	4.71159880092038e-05	0.000382825	NA	NA	NA
G12_RASTassembly.CDS.3170_mRNA	515.214	1.2225	0.147903	8.26554	1.39066489213391e-16	8.35308716050903e-15	NA	Peptidoglycan polymerase that is essential for cell division	ko:K03588
G12_RASTassembly.CDS.730_mRNA	136.031	1.21958	0.303946	4.01249	6.00816784487409e-05	0.000473136	NA	Tripartite tricarboxylate transporter family receptor	-
G12_RASTassembly.CDS.5728_mRNA	58.526	1.21797	0.428537	2.84216	0.00448091	0.0184963	NA	Isochorismatase family	-
G12_RASTassembly.CDS.1428_mRNA	224.486	1.21608	0.225676	5.38861	7.10041217265686e-08	1.07122885055553e-06	NA	AP endonuclease 2 domain protein	-
G12_RASTassembly.CDS.5891_mRNA	5809.85	1.21505	0.330786	3.67322	0.000239516	0.00158534	NA	Part of a heterotetrameric complex that catalyzes the two-step biosynthesis of anthranilate, an intermediate in the biosynthesis of L-tryptophan. In the first step, the glutamine- binding beta subunit (TrpG) of anthranilate synthase (AS) provides the glutamine amidotransferase activity which generates ammonia as a substrate that, along with chorismate, is used in the second step, catalyzed by the…	ko:K01657
G12_RASTassembly.CDS.4328_mRNA	846.225	1.21362	0.277286	4.37679	1.20439781708475e-05	0.000114338	NA	KaiC	ko:K08482
G12_RASTassembly.CDS.2487_mRNA	57.0705	1.21147	0.314338	3.85404	0.000116185	0.000840795	NA	NA	NA
G12_RASTassembly.CDS.630_mRNA	1760.84	1.20883	0.21831	5.5372	3.0735370444184e-08	5.01360979301449e-07	NA	Exopolysaccharide biosynthesis protein YbjH	-
G12_RASTassembly.CDS.5043_mRNA	2789.85	1.20865	0.288193	4.1939	2.74204022349363e-05	0.00023977	NA	Belongs to the UPF0276 family	ko:K09930
G12_RASTassembly.CDS.1688_mRNA	98.9127	1.20612	0.37315	3.23228	0.00122809	0.00633347	NA	Cupin 2, conserved barrel domain protein	-
G12_RASTassembly.CDS.1495_mRNA	463.749	1.20492	0.204985	5.87808	4.15056010091861e-09	8.13282005140363e-08	NA	Required for morphogenesis and for the elongation of the flagellar filament by facilitating polymerization of the flagellin monomers at the tip of growing filament. Forms a capping structure, which prevents flagellin subunits (transported through the central channel of the flagellum) from leaking out without polymerization at the distal end	ko:K02407
G12_RASTassembly.CDS.3733_mRNA	639.146	1.20303	0.202152	5.95112	2.66319240258835e-09	5.43375795918583e-08	NA	NA	NA
G12_RASTassembly.CDS.1506_mRNA	109.684	1.20269	0.349175	3.44438	0.000572364	0.00328445	NA	Methylation of the membrane-bound methyl-accepting chemotaxis proteins (MCP) to form gamma-glutamyl methyl ester residues in MCP	ko:K00575
G12_RASTassembly.CDS.2675_mRNA	2842.18	1.20227	0.238741	5.03586	4.7571353900729e-07	5.98319161487251e-06	NA	40-residue YVTN family beta-propeller repeat protein	-
G12_RASTassembly.CDS.6005_mRNA	84.9383	1.2018	0.382	3.14606	0.00165485	0.00814371	NA	Transcriptional regulator, LysR family	-
G12_RASTassembly.CDS.6403_mRNA	379.506	1.19967	0.262324	4.57325	4.80217323938281e-06	4.95402366123809e-05	NA	chemotaxis	ko:K03406
G12_RASTassembly.CDS.6247_mRNA	95.1735	1.19894	0.385993	3.10613	0.00189556	0.00904438	NA	Oligopeptide/dipeptide transporter, C-terminal region	ko:K02032
G12_RASTassembly.CDS.1486_mRNA	90.8116	1.19874	0.482358	2.48516	0.0129494	0.0435507	NA	pathway protein E	ko:K02454
G12_RASTassembly.CDS.1770_mRNA	7487.82	1.1966	0.309785	3.8627	0.000112142	0.000815054	NA	Protein of unknown function (DUF3106)	-
G12_RASTassembly.CDS.6014_mRNA	64.9042	1.19632	0.299281	3.99732	6.406270116797e-05	0.000500889	NA	Type VI secretion system effector, Hcp	ko:K06887,ko:K11903
G12_RASTassembly.CDS.6122_mRNA	72.7001	1.1958	0.256255	4.66644	3.0646194102454e-06	3.25021599829162e-05	NA	Motif C-terminal to PAS motifs (likely to contribute to PAS structural domain)	-
G12_RASTassembly.CDS.1168_mRNA	256.448	1.19566	0.298535	4.0051	6.19913619218873e-05	0.000487064	NA	TIGRFAM 40-residue YVTN family beta-propeller repeat	-
G12_RASTassembly.CDS.6289_mRNA	215.264	1.19398	0.259503	4.60102	4.20421964058117e-06	4.38644799188558e-05	NA	Eukaryotic DNA topoisomerase I, catalytic core	ko:K03168
G12_RASTassembly.CDS.6083_mRNA	196.422	1.19376	0.441313	2.70501	0.00683033	0.0260835	NA	PFAM Acyl-CoA dehydrogenase	ko:K00249
G12_RASTassembly.CDS.5299_mRNA	151.798	1.19271	0.193798	6.15443	7.53465683891414e-10	1.71113920507778e-08	NA	TIGRFAM 3-oxoacid CoA-transferase, A subunit	ko:K01031
G12_RASTassembly.CDS.6404_mRNA	167.488	1.19141	0.308486	3.86213	0.000112402	0.000815356	NA	histidine kinase HAMP region domain protein	ko:K03406,ko:K05875
G12_RASTassembly.CDS.3488_mRNA	155.301	1.19119	0.29193	4.08041	4.49563258327046e-05	0.000368069	NA	Belongs to the ABC transporter superfamily	ko:K17324
G12_RASTassembly.CDS.3077_mRNA	269.943	1.18963	0.203722	5.83946	5.23708925698331e-09	1.01077395359254e-07	NA	PFAM Acyl-CoA dehydrogenase	-
G12_RASTassembly.CDS.3487_mRNA	153.925	1.18876	0.377716	3.14723	0.00164826	0.00812072	NA	Belongs to the ABC transporter superfamily	ko:K17325
G12_RASTassembly.CDS.4365_mRNA	401.324	1.18791	0.280972	4.22785	2.35933214450826e-05	0.000209151	NA	Belongs to the binding-protein-dependent transport system permease family	ko:K10544
G12_RASTassembly.CDS.2258_mRNA	289.219	1.18665	0.183194	6.47752	9.32430731904131e-11	2.41642432014026e-09	NA	PFAM D-isomer specific 2-hydroxyacid dehydrogenase, NAD-binding	ko:K12972
G12_RASTassembly.CDS.3792_mRNA	33.4278	1.18546	0.4767	2.4868	0.0128899	0.0433734	NA	NA	NA
G12_RASTassembly.CDS.3027_mRNA	108.972	1.18523	0.260647	4.54728	5.43448907287809e-06	5.56169765467954e-05	NA	SmpA / OmlA family	-
G12_RASTassembly.CDS.6359_mRNA	259.544	1.18507	0.318046	3.72609	0.00019447	0.0013226	NA	NA	NA
G12_RASTassembly.CDS.6214_mRNA	232.147	1.18459	0.205797	5.75608	8.60900310313731e-09	1.60843206232161e-07	NA	2Fe-2S -binding domain protein	ko:K13483
G12_RASTassembly.CDS.3428_mRNA	132.89	1.18393	0.447679	2.6446	0.00817873	0.030123	NA	Tripartite tricarboxylate transporter family receptor	-
G12_RASTassembly.CDS.2274_mRNA	312.18	1.18354	0.263397	4.49336	7.01082887195043e-06	7.00755787869757e-05	NA	Alkaline phosphatase	ko:K01113
G12_RASTassembly.CDS.4725_mRNA	967.591	1.18305	0.259708	4.55532	5.23068745518267e-06	5.3616632016681e-05	NA	-	-
G12_RASTassembly.CDS.3156_mRNA	14044.8	1.17187	0.263038	4.45514	8.38401542626554e-06	8.1890679551077e-05	NA	COG COG0463 Glycosyltransferases involved in cell wall biogenesis	ko:K20444
G12_RASTassembly.CDS.5950_mRNA	195.488	1.17112	0.217154	5.39303	6.92779068159761e-08	1.04764495789713e-06	NA	TIGRFAM phosphonate metabolism protein PhnM	ko:K06162
G12_RASTassembly.CDS.4836_mRNA	87.25	1.17041	0.397741	2.94265	0.00325417	0.014279	NA	TIGRFAM RND efflux system, outer membrane lipoprotein, NodT family	-
G12_RASTassembly.CDS.3579_mRNA	200.57	1.16582	0.344504	3.38406	0.000714219	0.00397117	NA	Poly-beta-1,6 N-acetyl-D-glucosamine export porin PgaA	ko:K11935
G12_RASTassembly.CDS.2376_mRNA	397.951	1.16535	0.231718	5.02916	4.92628869438307e-07	6.17178507578947e-06	NA	Rhs element Vgr protein	ko:K11904
G12_RASTassembly.CDS.3627_mRNA	252.708	1.16511	0.199139	5.85075	4.89360241673377e-09	9.47324781094817e-08	NA	Tripartite tricarboxylate transporter family receptor	-
G12_RASTassembly.CDS.1982_mRNA	149.997	1.16445	0.449094	2.59289	0.00951734	0.0340579	NA	PFAM Alcohol dehydrogenase zinc-binding domain protein	ko:K00344
G12_RASTassembly.CDS.4054_mRNA	165.219	1.16406	0.398704	2.9196	0.00350485	0.0150955	NA	beta-keto acid cleavage enzyme	-
G12_RASTassembly.CDS.3601_mRNA	1819.99	1.16373	0.242914	4.79071	1.66193303605448e-06	1.84796602469241e-05	NA	Histidine kinase	-
G12_RASTassembly.CDS.670_mRNA	10737.8	1.15984	0.428191	2.7087	0.00675482	0.0258412	NA	toluene tolerance family protein	ko:K07323
G12_RASTassembly.CDS.2999_mRNA	2112.24	1.15834	0.202548	5.71885	1.07245071799939e-08	1.95583919055702e-07	NA	ATP-binding region, ATPase domain protein	ko:K02487,ko:K06596
G12_RASTassembly.CDS.3447_mRNA	135.181	1.15738	0.309642	3.73779	0.000185642	0.00126928	NA	Integrase, catalytic region	-
G12_RASTassembly.CDS.780_mRNA	4490.98	1.15674	0.256731	4.50564	6.61745295511366e-06	6.65576997535454e-05	NA	Mur ligase, middle domain protein	ko:K03802
G12_RASTassembly.CDS.5749_mRNA	140.108	1.1534	0.299399	3.85238	0.000116974	0.000844708	NA	Tripartite tricarboxylate transporter family receptor	-
G12_RASTassembly.CDS.544_mRNA	153.435	1.1494	0.320412	3.58727	0.000334156	0.00208693	NA	PFAM Tannase and feruloyl esterase	-
G12_RASTassembly.CDS.3879_mRNA	99.9755	1.14915	0.348511	3.2973	0.000976175	0.00517646	NA	PFAM 6-phosphogluconate dehydrogenase NAD-binding	ko:K00020,ko:K08319
G12_RASTassembly.CDS.6001_mRNA	128.367	1.14867	0.383371	2.99623	0.00273337	0.0123366	NA	histidine kinase HAMP region domain protein	ko:K02484,ko:K07645
G12_RASTassembly.CDS.6352_mRNA	57.3408	1.14858	0.32551	3.52854	0.000417853	0.00251236	NA	NA	NA
G12_RASTassembly.CDS.3528_mRNA	104.254	1.14671	0.274431	4.1785	2.93431598979534e-05	0.00025554	NA	-	-
G12_RASTassembly.CDS.6015_mRNA	1380.42	1.14523	0.219022	5.22884	1.7057282887963e-07	2.34467269460168e-06	NA	ImpE protein	ko:K11898
G12_RASTassembly.CDS.5296_mRNA	96.4282	1.14513	0.466344	2.45554	0.0140673	0.0465793	NA	Tripartite tricarboxylate transporter family receptor	-
G12_RASTassembly.CDS.2674_mRNA	516.035	1.14414	0.224401	5.09866	3.42074996542774e-07	4.39703200556082e-06	NA	PFAM Polysaccharide deacetylase	-
G12_RASTassembly.CDS.4913_mRNA	111.295	1.14289	0.366657	3.11706	0.00182666	0.00877427	NA	Class II aldolase adducin domain protein	ko:K01628
G12_RASTassembly.CDS.1166_mRNA	153.581	1.14273	0.282404	4.04644	5.20030174691719e-05	0.00041664	NA	PFAM ATPase associated with various cellular activities, AAA_3	-
G12_RASTassembly.CDS.5130_mRNA	73.9914	1.14218	0.373514	3.05793	0.00222874	0.0103873	NA	Fimbrial protein	ko:K07345
G12_RASTassembly.CDS.3676_mRNA	237.154	1.14061	0.355452	3.20891	0.00133239	0.00679622	NA	site-specific recombinase	-
G12_RASTassembly.CDS.5638_mRNA	73.9013	1.14022	0.353242	3.22788	0.00124711	0.00640701	NA	-	-
G12_RASTassembly.CDS.833_mRNA	95.8176	1.13963	0.469183	2.42897	0.0151418	0.0494082	NA	-	-
G12_RASTassembly.CDS.5297_mRNA	166.887	1.13945	0.21809	5.22465	1.74481038677036e-07	2.37080261221418e-06	NA	Belongs to the thiolase family	ko:K00626,ko:K00632
G12_RASTassembly.CDS.5850_mRNA	138.298	1.13903	0.276647	4.11726	3.83397684217958e-05	0.000320846	NA	PFAM Acyl-CoA dehydrogenase	ko:K00249
G12_RASTassembly.CDS.3236_mRNA	62.1671	1.13754	0.396164	2.8714	0.00408663	0.0171217	NA	-	-
G12_RASTassembly.CDS.542_mRNA	362.531	1.13255	0.28702	3.94591	7.94974936848885e-05	0.000602619	NA	COG1629 Outer membrane receptor proteins, mostly Fe transport	ko:K02014
G12_RASTassembly.CDS.5925_mRNA	106.057	1.13126	0.451605	2.50498	0.0122458	0.0415544	NA	Belongs to the DapA family	ko:K01707
G12_RASTassembly.CDS.4353_mRNA	164.464	1.12964	0.242941	4.64984	3.32194417767798e-06	3.50002216884203e-05	NA	PFAM ABC transporter related	ko:K01996
G12_RASTassembly.CDS.2251_mRNA	3980.4	1.12962	0.208274	5.42371	5.83746952711655e-08	8.93271825018526e-07	NA	TIGRFAM YD repeat protein	-
G12_RASTassembly.CDS.3617_mRNA	710.318	1.1288	0.331438	3.40577	0.000659772	0.0037131	NA	Glycosyl transferases group 1	-
G12_RASTassembly.CDS.5070_mRNA	215.668	1.12766	0.239265	4.71303	2.44064458316251e-06	2.63412950538526e-05	NA	PFAM DMSO reductase anchor subunit (DmsC)	ko:K21309
G12_RASTassembly.CDS.3995_mRNA	620.466	1.12653	0.257368	4.37714	1.20247596811619e-05	0.000114324	NA	von Willebrand factor, type A	ko:K07114
G12_RASTassembly.CDS.726_mRNA	115.78	1.12596	0.308386	3.65114	0.000261078	0.00169833	NA	PFAM binding-protein-dependent transport systems inner membrane component	ko:K10229,ko:K17323
G12_RASTassembly.CDS.4193_mRNA	10059.7	1.12495	0.357099	3.15023	0.00163141	0.00804685	NA	PFAM Sulfatase	ko:K03760
G12_RASTassembly.CDS.724_mRNA	203.315	1.12487	0.263958	4.26157	2.02996613416051e-05	0.000184274	NA	Mannitol dehydrogenase rossman	ko:K00007
G12_RASTassembly.CDS.1961_mRNA	94.3767	1.1223	0.356802	3.14545	0.00165832	0.00814714	NA	amine dehydrogenase activity	-
G12_RASTassembly.CDS.3169_mRNA	396.995	1.12181	0.220698	5.08301	3.7149974018785e-07	4.73735879005419e-06	NA	Cell wall formation. Catalyzes the addition of glutamate to the nucleotide precursor UDP-N-acetylmuramoyl-L-alanine (UMA)	ko:K01925
G12_RASTassembly.CDS.4270_mRNA	143.028	1.11796	0.211284	5.29127	1.21467030450113e-07	1.74646220291471e-06	NA	6-phosphogluconolactonase	ko:K07404
G12_RASTassembly.CDS.315_mRNA	528.317	1.11793	0.316386	3.53342	0.000410217	0.00248525	NA	PFAM Conserved TM helix repeat-containing protein	-
G12_RASTassembly.CDS.2925_mRNA	360.457	1.11543	0.297621	3.74783	0.000178374	0.00122611	NA	Dodecin	ko:K09165
G12_RASTassembly.CDS.5945_mRNA	1574.75	1.114	0.202063	5.51312	3.52527451175443e-08	5.66423482176144e-07	NA	NA	NA
G12_RASTassembly.CDS.5751_mRNA	159.624	1.11295	0.263961	4.21633	2.48310596082051e-05	0.000218615	NA	PFAM L-carnitine dehydratase bile acid-inducible protein F	-
G12_RASTassembly.CDS.1179_mRNA	290.788	1.11287	0.298352	3.73004	0.000191448	0.00130481	NA	TonB-dependent Receptor Plug Domain	-
G12_RASTassembly.CDS.324_mRNA	1063.1	1.11138	0.202898	5.47755	4.31255270485251e-08	6.81001873073393e-07	NA	-	-
G12_RASTassembly.CDS.4968_mRNA	353.242	1.10956	0.293068	3.78601	0.000153088	0.00106945	NA	Aldo/keto reductase family	-
G12_RASTassembly.CDS.4014_mRNA	142.658	1.10856	0.403953	2.74427	0.00606461	0.0237407	NA	Acyclic terpene utilisation family protein AtuA	-
G12_RASTassembly.CDS.2673_mRNA	1145.86	1.10853	0.211247	5.24754	1.54140709207243e-07	2.13965947748369e-06	NA	Fatty acid hydroxylase	-
G12_RASTassembly.CDS.1156_mRNA	157.78	1.10677	0.401723	2.75506	0.00586815	0.023067	NA	Alpha/beta hydrolase family	ko:K01259
G12_RASTassembly.CDS.1163_mRNA	108.814	1.10347	0.337897	3.2657	0.00109195	0.00572894	NA	PFAM von Willebrand factor type A	ko:K16257
G12_RASTassembly.CDS.4511_mRNA	72.9524	1.1029	0.424101	2.60055	0.0093074	0.0334323	NA	FCD	-
G12_RASTassembly.CDS.1838_mRNA	97.8983	1.10096	0.414358	2.65702	0.00788351	0.0292536	NA	Fumarylacetoacetate (FAA) hydrolase family	ko:K16165
G12_RASTassembly.CDS.1800_mRNA	161.294	1.10079	0.306208	3.5949	0.000324512	0.00203477	NA	Catalyzes the rearrangement of 1-deoxy-D-xylulose 5- phosphate (DXP) to produce the thiazole phosphate moiety of thiamine. Sulfur is provided by the thiocarboxylate moiety of the carrier protein ThiS. In vitro, sulfur can be provided by H(2)S	ko:K03149
G12_RASTassembly.CDS.4591_mRNA	42.5452	1.10079	0.385193	2.85776	0.00426642	0.0177593	NA	NA	NA
G12_RASTassembly.CDS.4327_mRNA	204.455	1.0983	0.284107	3.8658	0.000110724	0.000805918	NA	histidine kinase A domain protein	-
G12_RASTassembly.CDS.2375_mRNA	1033.74	1.09531	0.313537	3.49341	0.000476894	0.00280991	NA	Type VI secretion system effector, Hcp	ko:K06887,ko:K11903
G12_RASTassembly.CDS.5752_mRNA	48.8662	1.08872	0.434577	2.50525	0.0122366	0.0415544	NA	Belongs to the HpcH HpaI aldolase family	ko:K01644,ko:K08691
G12_RASTassembly.CDS.775_mRNA	265.815	1.0878	0.219592	4.95375	7.27978526395383e-07	8.76164417442533e-06	NA	Catalyzes the ATP-dependent conversion of 7-carboxy-7- deazaguanine (CDG) to 7-cyano-7-deazaguanine (preQ(0))	ko:K06920
G12_RASTassembly.CDS.1045_mRNA	115.016	1.08693	0.323254	3.36248	0.00077246	0.00425416	NA	AAA domain, putative AbiEii toxin, Type IV TA system	ko:K01996
G12_RASTassembly.CDS.5597_mRNA	3985.72	1.08588	0.355896	3.05113	0.00227982	0.01061	NA	Belongs to the small heat shock protein (HSP20) family	ko:K13993
G12_RASTassembly.CDS.3614_mRNA	563.396	1.08453	0.199135	5.44621	5.14548425069374e-08	7.95289668842321e-07	NA	PFAM SMP-30 Gluconolaconase LRE domain protein	ko:K01053
G12_RASTassembly.CDS.637_mRNA	561.624	1.08341	0.360353	3.00652	0.00264253	0.0120025	NA	PFAM Protein-tyrosine phosphatase, low molecular weight	ko:K01104
G12_RASTassembly.CDS.4869_mRNA	246.765	1.08055	0.296034	3.6501	0.00026214	0.00170351	NA	PFAM Substrate-binding region of ABC-type glycine betaine transport system	ko:K02002
G12_RASTassembly.CDS.2827_mRNA	1766.84	1.07985	0.311048	3.47166	0.000517244	0.00300243	NA	DNA ligase that catalyzes the formation of phosphodiester linkages between 5'-phosphoryl and 3'-hydroxyl groups in double-stranded DNA using NAD as a coenzyme and as the energy source for the reaction. It is essential for DNA replication and repair of damaged DNA	ko:K01972
G12_RASTassembly.CDS.6270_mRNA	125.226	1.07927	0.193362	5.5816	2.38317959177181e-08	3.97836239904349e-07	NA	Tetratricopeptide repeat	-
G12_RASTassembly.CDS.1453_mRNA	170.09	1.07891	0.389137	2.77258	0.00556136	0.0219956	NA	PFAM Tannase and feruloyl esterase	ko:K21105
G12_RASTassembly.CDS.2185_mRNA	299.473	1.07685	0.247579	4.34953	1.36432355239418e-05	0.000128007	NA	KR domain	-
G12_RASTassembly.CDS.5518_mRNA	46.1203	1.07612	0.429383	2.50621	0.0122032	0.0415192	NA	Nad-dependent epimerase dehydratase	-
G12_RASTassembly.CDS.6346_mRNA	164.599	1.07353	0.279737	3.83765	0.000124218	0.00088804	NA	-	-
G12_RASTassembly.CDS.560_mRNA	310.184	1.07112	0.289703	3.69729	0.000217912	0.00145433	NA	carbohydrate kinase activity	-
G12_RASTassembly.CDS.2741_mRNA	717.216	1.07095	0.223477	4.7922	1.6495853806194e-06	1.83741511979912e-05	NA	Protein of unknown function (DUF3299)	ko:K09950
G12_RASTassembly.CDS.2250_mRNA	1090.69	1.06949	0.360027	2.97057	0.00297245	0.0132116	NA	NA	NA
G12_RASTassembly.CDS.2447_mRNA	717.715	1.06934	0.195052	5.48233	4.19765344122677e-08	6.64490607555775e-07	NA	TIGRFAM cyclic peptide transporter	ko:K06159,ko:K06160
G12_RASTassembly.CDS.1497_mRNA	66.075	1.06906	0.285777	3.74091	0.000183358	0.001255	NA	Flagellar protein FliT	ko:K02423
G12_RASTassembly.CDS.5782_mRNA	2208.18	1.0663	0.170097	6.26882	3.63794331558794e-10	8.78987281552019e-09	NA	TIGRFAM YD repeat protein	-
G12_RASTassembly.CDS.5780_mRNA	58.1996	1.06624	0.349491	3.05083	0.00228213	0.0106131	NA	TIGRFAM homoprotocatechuate degradation operon regulator, HpaR	-
G12_RASTassembly.CDS.3900_mRNA	104.343	1.06567	0.349577	3.04846	0.00230018	0.0106815	NA	Transcriptional regulator	ko:K05804
G12_RASTassembly.CDS.2481_mRNA	179.345	1.06393	0.170016	6.25785	3.90319830123398e-10	9.3954514913973e-09	NA	NA	NA
G12_RASTassembly.CDS.2845_mRNA	215.109	1.06047	0.304866	3.47847	0.000504284	0.00293838	NA	Belongs to the type-B carboxylesterase lipase family	ko:K03929
G12_RASTassembly.CDS.3587_mRNA	1091.85	1.05529	0.306738	3.44038	0.000580905	0.00332752	NA	Glucose / Sorbosone dehydrogenase	-
G12_RASTassembly.CDS.2281_mRNA	144.259	1.05095	0.396375	2.65141	0.00801571	0.0296732	NA	CoA-transferase family III	ko:K07749
G12_RASTassembly.CDS.2158_mRNA	386.327	1.04916	0.149773	7.00503	2.46925495274199e-12	7.70383571906445e-11	NA	Tetratricopeptide repeat	-
G12_RASTassembly.CDS.1854_mRNA	348.723	1.04836	0.182848	5.73353	9.83614656923005e-09	1.81137289399546e-07	NA	FUSC-like inner membrane protein yccS	-
G12_RASTassembly.CDS.5256_mRNA	175.072	1.04687	0.317403	3.29825	0.000972888	0.00516757	NA	Protein of unknown function (DUF3108)	-
G12_RASTassembly.CDS.6088_mRNA	877.563	1.046	0.246125	4.24987	2.13889908722988e-05	0.000192262	NA	PFAM regulatory protein, MarR	-
G12_RASTassembly.CDS.4818_mRNA	157.044	1.04551	0.332768	3.14184	0.00167889	0.00820341	NA	Major Facilitator Superfamily	-
G12_RASTassembly.CDS.4113_mRNA	271.337	1.0445	0.295705	3.53223	0.000412078	0.00249147	NA	pyridine nucleotide-disulphide oxidoreductase dimerisation region	ko:K00382
G12_RASTassembly.CDS.1508_mRNA	104.373	1.04374	0.398123	2.62164	0.00875072	0.0318105	NA	catalyzes the demethylation of specific methylglutamate residues introduced into the chemoreceptors (methyl-accepting chemotaxis proteins) by CheR	ko:K03412
G12_RASTassembly.CDS.5190_mRNA	1491.07	1.04226	0.233176	4.46983	7.82811113409308e-06	7.69285477963551e-05	NA	Tetracycline transcriptional repressor MAATS-type	ko:K03577
G12_RASTassembly.CDS.5948_mRNA	274.243	1.03706	0.25403	4.08244	4.45654996097893e-05	0.000366738	NA	phosphonate ABC transporter, periplasmic phosphonate-binding protein	ko:K02044
G12_RASTassembly.CDS.5622_mRNA	1922.04	1.03411	0.298094	3.46908	0.000522251	0.00302661	NA	-	-
G12_RASTassembly.CDS.3235_mRNA	462.077	1.03346	0.217873	4.7434	2.1015563871569e-06	2.29315838714047e-05	NA	aminotransferase class I and II	-
G12_RASTassembly.CDS.1284_mRNA	270.45	1.03238	0.190684	5.41409	6.16011744175156e-08	9.38177127917945e-07	NA	epoxide hydrolase	-
G12_RASTassembly.CDS.5727_mRNA	111.539	1.03222	0.287768	3.58698	0.000334527	0.00208693	NA	glyoxalase bleomycin resistance protein dioxygenase	ko:K01759
G12_RASTassembly.CDS.2908_mRNA	143.263	1.03181	0.398921	2.5865	0.00969565	0.0345421	NA	Pentapeptide repeats (9 copies)	-
G12_RASTassembly.CDS.1075_mRNA	142.044	1.02988	0.361604	2.84808	0.00439833	0.0182372	NA	PFAM fumarate reductase succinate dehydrogenase flavoprotein domain protein	ko:K13796
G12_RASTassembly.CDS.2012_mRNA	149.096	1.0268	0.353236	2.90684	0.00365097	0.0155809	NA	UDP-glucoronosyl and UDP-glucosyl transferase	-
G12_RASTassembly.CDS.4068_mRNA	652.983	1.02562	0.338788	3.02731	0.00246738	0.0112948	NA	Benzoate-CoA ligase family	ko:K04110
G12_RASTassembly.CDS.4526_mRNA	434.967	1.02449	0.213968	4.78807	1.68394820665406e-06	1.86921159312015e-05	NA	Receptor family ligand binding region	ko:K01999
G12_RASTassembly.CDS.6284_mRNA	92.3554	1.02041	0.323017	3.15901	0.00158307	0.007844	NA	Tripartite tricarboxylate transporter family receptor	-
G12_RASTassembly.CDS.635_mRNA	3183.45	1.0203	0.259628	3.92984	8.50011196287607e-05	0.000640239	NA	PFAM sugar transferase	ko:K00996
G12_RASTassembly.CDS.5550_mRNA	118.393	1.02005	0.352546	2.89338	0.00381119	0.0161544	NA	PFAM binding-protein-dependent transport systems inner membrane component	ko:K02053
G12_RASTassembly.CDS.1013_mRNA	267.435	1.01644	0.312064	3.25715	0.00112537	0.00586596	NA	Pyruvate carboxyltransferase	ko:K01640
G12_RASTassembly.CDS.3542_mRNA	116.894	1.01368	0.291275	3.48016	0.000501123	0.00292527	NA	-	-
G12_RASTassembly.CDS.5771_mRNA	130.345	1.01248	0.402913	2.51291	0.0119741	0.0408914	NA	Tripartite tricarboxylate transporter family receptor	-
G12_RASTassembly.CDS.779_mRNA	7782.1	1.01103	0.236199	4.28042	1.86537309594756e-05	0.000171268	NA	RimK-like ATP-grasp domain	ko:K03802
G12_RASTassembly.CDS.4109_mRNA	161.631	1.01061	0.334589	3.02044	0.00252408	0.0115364	NA	PFAM FAD-dependent pyridine nucleotide-disulphide oxidoreductase	ko:K03885
G12_RASTassembly.CDS.634_mRNA	3219.15	1.00987	0.247802	4.07531	4.59526620402542e-05	0.000374319	NA	Polysaccharide pyruvyl transferase	-
G12_RASTassembly.CDS.3316_mRNA	9833.18	1.00761	0.326974	3.08161	0.00205881	0.00968666	NA	Peptidase C26	ko:K01658,ko:K07010
G12_RASTassembly.CDS.1237_mRNA	207.321	1.00622	0.383376	2.62463	0.00867425	0.031604	NA	Belongs to the prokaryotic molybdopterin-containing oxidoreductase family	ko:K08351
G12_RASTassembly.CDS.595_mRNA	173.408	1.0057	0.406955	2.47127	0.0134634	0.044857	NA	Belongs to the binding-protein-dependent transport system permease family	ko:K01995,ko:K01998
G12_RASTassembly.CDS.1505_mRNA	173.22	1.00267	0.274324	3.65504	0.000257137	0.00168145	NA	PFAM EAL domain protein	-
G12_RASTassembly.CDS.2180_mRNA	674.205	1.00122	0.265092	3.77686	0.000158818	0.00109992	NA	NA	NA
G12_RASTassembly.CDS.6215_mRNA	451.267	1.00004	0.265496	3.76671	0.000165412	0.0011419	NA	PFAM molybdopterin dehydrogenase, FAD-binding	ko:K11178
G12_RASTassembly.CDS.3922_mRNA	1335.48	0.999764	0.278127	3.59463	0.000324856	0.00203494	NA	Oxidoreductase molybdopterin binding domain	-
G12_RASTassembly.CDS.2720_mRNA	268.947	0.998125	0.303402	3.28977	0.00100268	0.00530824	NA	Belongs to the binding-protein-dependent transport system permease family	ko:K01997
G12_RASTassembly.CDS.3736_mRNA	78.6802	0.996227	0.313745	3.17528	0.00149692	0.00748111	NA	-	-
G12_RASTassembly.CDS.3515_mRNA	213.949	0.995709	0.311825	3.19316	0.00140724	0.00712151	NA	Zn-dependent hydrolases of the beta-lactamase fold	-
G12_RASTassembly.CDS.5584_mRNA	96.3384	0.992723	0.338667	2.93127	0.00337584	0.0146996	NA	PFAM conserved	-
G12_RASTassembly.CDS.5410_mRNA	426.557	0.990261	0.360853	2.74423	0.00606538	0.0237407	NA	PFAM CHRD domain containing protein	-
G12_RASTassembly.CDS.5300_mRNA	112.467	0.990105	0.328082	3.01786	0.00254569	0.0116201	NA	Transcriptional regulator	ko:K02624
G12_RASTassembly.CDS.2015_mRNA	253.423	0.985239	0.202043	4.87637	1.08054629820033e-06	1.26959251527121e-05	NA	Glucose / Sorbosone dehydrogenase	-
G12_RASTassembly.CDS.5830_mRNA	378.464	0.982267	0.309677	3.17191	0.00151439	0.00755667	NA	Aldehyde oxidase and xanthine dehydrogenase, a/b hammerhead domain	ko:K18030
G12_RASTassembly.CDS.6410_mRNA	131.041	0.981139	0.289172	3.39293	0.000691493	0.00386119	NA	Catalyzes a trans-dehydration via an enolate intermediate	ko:K03786
G12_RASTassembly.CDS.3436_mRNA	249.445	0.979785	0.218333	4.48757	7.20410955497104e-06	7.1587523399866e-05	NA	2-methylcitrate dehydratase	ko:K01720
G12_RASTassembly.CDS.1501_mRNA	221.079	0.979193	0.269546	3.63276	0.00028041	0.00180039	NA	Functions in complex with FlhD as a master transcriptional regulator that regulates transcription of several flagellar and non-flagellar operons by binding to their promoter region. Activates expression of class 2 flagellar genes, including fliA, which is a flagellum-specific sigma factor that turns on the class 3 genes. Also regulates genes whose products function in a variety of physiological p…	ko:K02402
G12_RASTassembly.CDS.236_mRNA	1239.68	0.976853	0.379336	2.57516	0.0100192	0.035459	NA	-	-
G12_RASTassembly.CDS.930_mRNA	162.615	0.975556	0.381708	2.55577	0.0105955	0.0370495	NA	Part of an ABC transporter complex involved in carbohydrate import. Could be involved in ribose, galactose and or methyl galactoside import. Responsible for energy coupling to the transport system	ko:K10441
G12_RASTassembly.CDS.3541_mRNA	114.341	0.975019	0.22698	4.29562	1.74203027653691e-05	0.000160172	NA	AAA domain	-
G12_RASTassembly.CDS.6070_mRNA	2686.02	0.973996	0.214802	4.53438	5.77719992246274e-06	5.87501011102342e-05	NA	permease	ko:K11904
G12_RASTassembly.CDS.798_mRNA	248.972	0.971453	0.19999	4.85752	1.18867133377546e-06	1.36665307015651e-05	NA	SMP-30/Gluconolaconase/LRE-like region	ko:K14274
G12_RASTassembly.CDS.4528_mRNA	239.104	0.970674	0.318578	3.04689	0.00231219	0.0107218	NA	PFAM ABC transporter related	ko:K01995
G12_RASTassembly.CDS.1494_mRNA	208.46	0.970653	0.286034	3.39348	0.000690097	0.00385674	NA	flagellar protein FlaG	ko:K06603
G12_RASTassembly.CDS.3746_mRNA	195.924	0.969633	0.254156	3.8151	0.000136126	0.000964588	NA	PFAM type IV secretion system	ko:K03200
G12_RASTassembly.CDS.3544_mRNA	107.868	0.967648	0.39145	2.47196	0.0134375	0.0448149	NA	KR domain	-
G12_RASTassembly.CDS.161_mRNA	388.914	0.96704	0.301516	3.20726	0.00134004	0.00682985	NA	Protein of unknown function (DUF1109)	-
G12_RASTassembly.CDS.1004_mRNA	64.2398	0.965609	0.343823	2.80845	0.00497802	0.0201726	NA	Protein of unknown function (DUF2917)	-
G12_RASTassembly.CDS.5671_mRNA	421.826	0.963239	0.217724	4.42412	9.6836839852252e-06	9.37304773690397e-05	NA	Catalyzes the phosphatidyl group transfer from one phosphatidylglycerol molecule to another to form cardiolipin (CL) (diphosphatidylglycerol) and glycerol	ko:K06131
G12_RASTassembly.CDS.1216_mRNA	695.694	0.961159	0.332934	2.88694	0.00389012	0.0164161	NA	Periplasmic binding protein domain	ko:K11959
G12_RASTassembly.CDS.5381_mRNA	129.785	0.960216	0.216012	4.4452	8.78120046542108e-06	8.53809007432092e-05	NA	Protein of unknown function (DUF2894)	-
G12_RASTassembly.CDS.4370_mRNA	257.028	0.95985	0.301224	3.1865	0.00144007	0.00724202	NA	TonB dependent receptor	ko:K02014
G12_RASTassembly.CDS.4835_mRNA	147.404	0.959601	0.270101	3.55275	0.000381229	0.00233127	NA	Belongs to the membrane fusion protein (MFP) (TC 8.A.1) family	-
G12_RASTassembly.CDS.5769_mRNA	121.056	0.959363	0.238255	4.02663	5.65826268741143e-05	0.000447302	NA	Ketopantoate reductase	ko:K00077
G12_RASTassembly.CDS.1798_mRNA	468.716	0.957478	0.262017	3.65426	0.000257924	0.00168463	NA	TonB dependent receptor	ko:K02014
G12_RASTassembly.CDS.1696_mRNA	1111.64	0.955666	0.276872	3.45165	0.000557167	0.00320527	NA	NA	NA
G12_RASTassembly.CDS.5736_mRNA	1211.95	0.954602	0.369042	2.5867	0.00968999	0.0345411	NA	Serves to protect cells from the toxic effects of hydrogen peroxide	ko:K03781
G12_RASTassembly.CDS.632_mRNA	4222.54	0.952138	0.233491	4.07784	4.54550712892196e-05	0.000371679	NA	PFAM glycoside hydrolase family 39	-
G12_RASTassembly.CDS.6406_mRNA	366.446	0.947985	0.237494	3.99162	6.56223875084872e-05	0.000511839	NA	PQQ enzyme repeat	-
G12_RASTassembly.CDS.5860_mRNA	177.443	0.947187	0.316965	2.9883	0.00280532	0.0126082	NA	PFAM Enoyl-CoA hydratase isomerase	K00249/K01640/K00166/K00167/K09699/K00382/K01968/K13766/K01969
G12_RASTassembly.CDS.1178_mRNA	144.579	0.946744	0.321175	2.94775	0.00320097	0.0140908	NA	PFAM conserved	-
G12_RASTassembly.CDS.5722_mRNA	206.482	0.946469	0.329656	2.87108	0.00409066	0.0171275	NA	-	-
G12_RASTassembly.CDS.6358_mRNA	678.53	0.946171	0.171786	5.50784	3.63270289196925e-08	5.82228964755271e-07	NA	-	-
G12_RASTassembly.CDS.4369_mRNA	247.725	0.94546	0.342483	2.76061	0.00576941	0.0227345	NA	oxidoreductase FAD NAD(P)-binding domain protein	ko:K00380
G12_RASTassembly.CDS.1714_mRNA	1451.75	0.943256	0.18493	5.10061	3.3856511085204e-07	4.36063720931075e-06	NA	Part of the ABC transporter complex PstSACB involved in phosphate import. Responsible for energy coupling to the transport system	ko:K02036
G12_RASTassembly.CDS.1890_mRNA	678.836	0.939831	0.200937	4.67724	2.90762494220376e-06	3.11455091725726e-05	NA	Belongs to the resistance-nodulation-cell division (RND) (TC 2.A.6) family	ko:K03296,ko:K07788,ko:K07789
G12_RASTassembly.CDS.4217_mRNA	202.196	0.936016	0.320896	2.91688	0.00353547	0.0151888	NA	PFAM DTW domain containing protein	ko:K05812
G12_RASTassembly.CDS.2270_mRNA	417.953	0.935522	0.211896	4.415	1.01009004225102e-05	9.73290659902149e-05	NA	PFAM binding-protein-dependent transport systems inner membrane component	ko:K02054
G12_RASTassembly.CDS.405_mRNA	203.096	0.934709	0.267621	3.49266	0.000478238	0.00281469	NA	PepSY-associated TM region	-
G12_RASTassembly.CDS.262_mRNA	103.692	0.934403	0.331632	2.81759	0.00483858	0.0197069	NA	RND efflux system, outer membrane lipoprotein	ko:K18903
G12_RASTassembly.CDS.4984_mRNA	137.699	0.934345	0.259073	3.6065	0.00031036	0.00196327	NA	NA	NA
G12_RASTassembly.CDS.6018_mRNA	490.83	0.934064	0.163476	5.71377	1.10498007244123e-08	2.0061318998813e-07	NA	TIGRFAM type VI secretion protein, VC_A0111 family	ko:K11895
G12_RASTassembly.CDS.3708_mRNA	225.768	0.933929	0.350988	2.66086	0.0077942	0.0289557	NA	Caspase domain	-
G12_RASTassembly.CDS.1340_mRNA	590.213	0.931827	0.156794	5.943	2.7984510747514e-09	5.65586322560605e-08	NA	NmrA family	-
G12_RASTassembly.CDS.4921_mRNA	173.565	0.930805	0.220485	4.22162	2.42555099241266e-05	0.000213841	NA	PFAM NAD(P)H dehydrogenase (quinone)	ko:K00355
G12_RASTassembly.CDS.5896_mRNA	795.999	0.929101	0.305885	3.03742	0.00238614	0.0109776	NA	Catalyzes the transfer of the phosphoribosyl group of 5- phosphorylribose-1-pyrophosphate (PRPP) to anthranilate to yield N-(5'-phosphoribosyl)-anthranilate (PRA)	ko:K00766
G12_RASTassembly.CDS.4253_mRNA	204.187	0.927785	0.257777	3.59919	0.000319216	0.0020094	NA	Cyd operon protein YbgT	ko:K00424
G12_RASTassembly.CDS.1339_mRNA	149.336	0.927308	0.234095	3.96124	7.456152740336e-05	0.000571846	NA	NA	NA
G12_RASTassembly.CDS.2731_mRNA	1896.08	0.927297	0.230251	4.02733	5.64134948194439e-05	0.000447065	NA	Part of the tripartite ATP-independent periplasmic (TRAP) transport system	-
G12_RASTassembly.CDS.6087_mRNA	447.227	0.927053	0.312692	2.96475	0.0030293	0.0134217	NA	OsmC-like protein	-
G12_RASTassembly.CDS.3735_mRNA	4086.48	0.926901	0.280469	3.30482	0.000950358	0.00506464	NA	Gkycosyl transferase family 4 group	-
G12_RASTassembly.CDS.3794_mRNA	958.688	0.923777	0.266105	3.47147	0.000517612	0.00300243	NA	Domain of unknown function (DUF4303)	-
G12_RASTassembly.CDS.6045_mRNA	95.8799	0.923105	0.292912	3.15148	0.00162448	0.00802499	NA	Endoribonuclease L-PSP	-
G12_RASTassembly.CDS.4074_mRNA	846.89	0.922843	0.325394	2.83608	0.00456717	0.0188041	NA	PFAM oxidoreductase FAD NAD(P)-binding domain protein	ko:K00528,ko:K02641,ko:K15511
G12_RASTassembly.CDS.20_mRNA	75.8434	0.915398	0.298984	3.0617	0.00220087	0.0102873	NA	NA	NA
G12_RASTassembly.CDS.3624_mRNA	43.5789	0.91528	0.373646	2.44959	0.0143018	0.0472341	NA	PIN domain	-
G12_RASTassembly.CDS.1187_mRNA	118.489	0.915235	0.367357	2.4914	0.012724	0.0429277	NA	carbohydrate phosphatase activity	ko:K01086
G12_RASTassembly.CDS.2860_mRNA	348.73	0.915068	0.222229	4.11767	3.82719843618414e-05	0.000320696	NA	PFAM thioesterase superfamily protein	-
G12_RASTassembly.CDS.5317_mRNA	152.923	0.914915	0.257833	3.54848	0.000387458	0.0023642	NA	Belongs to the short-chain dehydrogenases reductases (SDR) family	-
G12_RASTassembly.CDS.3734_mRNA	56517.5	0.914522	0.297801	3.07091	0.00213406	0.00999682	NA	Haemolysin-type calcium-binding repeat (2 copies)	ko:K01406
G12_RASTassembly.CDS.6025_mRNA	758.201	0.913599	0.216016	4.2293	2.34414933270467e-05	0.00020838	NA	type VI secretion protein	-
G12_RASTassembly.CDS.2888_mRNA	287.729	0.911798	0.231133	3.9449	7.98341065171625e-05	0.000604351	NA	Uncharacterized protein conserved in bacteria (DUF2239)	ko:K09965
G12_RASTassembly.CDS.5180_mRNA	151.395	0.911124	0.326901	2.78715	0.00531733	0.0212264	NA	Catalyzes the NADPH-dependent reduction of ketopantoate into pantoic acid	ko:K00077
G12_RASTassembly.CDS.2176_mRNA	206.805	0.910958	0.32579	2.79616	0.00517145	0.020786	NA	Highly conserved protein containing a thioredoxin domain	-
G12_RASTassembly.CDS.6268_mRNA	106.766	0.909506	0.37489	2.42606	0.0152638	0.0497465	NA	PFAM H transporting two-sector ATPase alpha beta subunit central region	ko:K02412
G12_RASTassembly.CDS.5640_mRNA	74.0006	0.9092	0.35759	2.54258	0.0110038	0.038166	NA	NA	NA
G12_RASTassembly.CDS.4679_mRNA	192.802	0.908606	0.298715	3.04172	0.00235232	0.0108765	NA	Belongs to the TPP enzyme family	ko:K01652
G12_RASTassembly.CDS.5389_mRNA	96.7447	0.906119	0.36233	2.50081	0.0123909	0.0419802	NA	PFAM beta-lactamase	ko:K17836
G12_RASTassembly.CDS.3080_mRNA	208.652	0.906004	0.266575	3.39869	0.000677099	0.00379731	NA	PFAM L-carnitine dehydratase bile acid-inducible protein F	-
G12_RASTassembly.CDS.4926_mRNA	159.448	0.905903	0.314324	2.88207	0.00395076	0.0166305	NA	Tripartite tricarboxylate transporter family receptor	-
G12_RASTassembly.CDS.6090_mRNA	141.809	0.905755	0.351768	2.57487	0.0100279	0.0354701	NA	Part of the ABC transporter complex NodIJ involved in the export of the nodulation factors (Nod factors), the bacterial signal molecules that induce symbiosis and subsequent nodulation induction. Nod factors are LCO (lipo-chitin oligosaccharide), a modified beta-1,4-linked N-acetylglucosamine oligosaccharide. This subunit is responsible for energy coupling to the transport system	ko:K01990,ko:K09695
G12_RASTassembly.CDS.1707_mRNA	730.842	0.904838	0.210479	4.29895	1.71609268507639e-05	0.00015824	NA	PFAM Phosphoglycerate mutase	ko:K08296
G12_RASTassembly.CDS.4848_mRNA	213.651	0.904755	0.253346	3.57122	0.000355319	0.00218919	NA	Alpha beta hydrolase	-
G12_RASTassembly.CDS.5953_mRNA	193.259	0.904343	0.214581	4.21447	2.50366558453738e-05	0.000220124	NA	Catalyzes the breakage of the C-P bond in alpha-D-ribose 1-methylphosphonate 5-phosphate (PRPn) forming alpha-D-ribose	ko:K06163
G12_RASTassembly.CDS.5859_mRNA	153.764	0.902484	0.224177	4.02577	5.67898233332999e-05	0.000448388	NA	Domain of unknown function (DUF4126)	-
G12_RASTassembly.CDS.417_mRNA	149.04	0.901716	0.238316	3.78369	0.000154518	0.00107622	NA	NA	NA
G12_RASTassembly.CDS.286_mRNA	255.307	0.89824	0.257331	3.4906	0.000481943	0.00283131	NA	Carbon-nitrogen hydrolase	ko:K01502
G12_RASTassembly.CDS.4966_mRNA	142.275	0.897966	0.328562	2.73302	0.00627569	0.0243885	NA	Nucleotidyltransferase DNA polymerase involved in DNA repair	ko:K14161
G12_RASTassembly.CDS.3772_mRNA	693.86	0.897771	0.305038	2.94315	0.00324896	0.014279	NA	Catalyzes the formation of dTDP-glucose, from dTTP and glucose 1-phosphate, as well as its pyrophosphorolysis	-
G12_RASTassembly.CDS.1637_mRNA	583.108	0.895896	0.18759	4.77582	1.78979781889661e-06	1.97784390490558e-05	NA	Permeases of the drug metabolite transporter	ko:K15270
G12_RASTassembly.CDS.4713_mRNA	386.508	0.895456	0.21971	4.07564	4.58888124271088e-05	0.000374273	NA	NA	NA
G12_RASTassembly.CDS.1510_mRNA	90.3244	0.89408	0.250569	3.5682	0.000359437	0.00220851	NA	Plays an important role in bacterial chemotaxis signal transduction pathway by accelerating the dephosphorylation of phosphorylated CheY (CheY-P)	ko:K03414
G12_RASTassembly.CDS.88_mRNA	1409.15	0.89183	0.299303	2.97968	0.00288545	0.0129052	NA	PFAM Secreted repeat of	-
G12_RASTassembly.CDS.2710_mRNA	259.573	0.891459	0.317993	2.80339	0.0050569	0.020415	NA	helix-turn-helix, Fis-type	-
G12_RASTassembly.CDS.1249_mRNA	54.1007	0.890475	0.340104	2.61824	0.00883845	0.0320291	NA	NA	NA
G12_RASTassembly.CDS.4754_mRNA	2635.53	0.89015	0.226424	3.93134	8.44752248570639e-05	0.000637233	NA	YadA-like membrane anchor domain	ko:K21449
G12_RASTassembly.CDS.5834_mRNA	16050.7	0.889361	0.345055	2.57745	0.00995324	0.0352449	NA	TIGRFAM type VI secretion protein, EvpB VC_A0108 family	ko:K11900
G12_RASTassembly.CDS.5894_mRNA	422.811	0.888383	0.329878	2.69307	0.00707979	0.0267343	NA	PFAM aromatic amino acid beta-eliminating lyase threonine aldolase	ko:K01620
G12_RASTassembly.CDS.1692_mRNA	3441.74	0.887483	0.224807	3.94775	7.88896070201446e-05	0.00060075	NA	filamentous haemagglutinin family outer membrane protein	ko:K15125
G12_RASTassembly.CDS.4216_mRNA	446.39	0.887149	0.243728	3.63991	0.000272729	0.00175811	NA	2-nitropropane dioxygenase	ko:K00459
G12_RASTassembly.CDS.1769_mRNA	4009.34	0.886991	0.303693	2.92068	0.00349264	0.0150753	NA	PFAM RDD domain containing protein	-
G12_RASTassembly.CDS.6271_mRNA	882.346	0.886865	0.117706	7.53458	4.89910178650733e-14	1.91991019401723e-12	NA	Rhs element Vgr protein	ko:K11904
G12_RASTassembly.CDS.5719_mRNA	170.267	0.885899	0.362419	2.44441	0.014509	0.0477958	NA	Cytochrome C oxidase, cbb3-type, subunit III	-
G12_RASTassembly.CDS.6218_mRNA	768.939	0.885873	0.193085	4.58799	4.47530808311032e-06	4.63916210486291e-05	NA	Subtilase family	-
G12_RASTassembly.CDS.1304_mRNA	251.087	0.885322	0.245859	3.60093	0.000317079	0.00199987	NA	PFAM Redoxin domain protein	-
G12_RASTassembly.CDS.6073_mRNA	689.159	0.884165	0.233504	3.78651	0.000152779	0.00106845	NA	-	-
G12_RASTassembly.CDS.1715_mRNA	1241.29	0.884145	0.256038	3.45317	0.000554032	0.00319065	NA	Plays a role in the regulation of phosphate uptake	ko:K02039
G12_RASTassembly.CDS.5318_mRNA	110.486	0.883846	0.30271	2.91978	0.00350279	0.0150955	NA	Glyoxalase/Bleomycin resistance protein/Dioxygenase superfamily	-
G12_RASTassembly.CDS.290_mRNA	258.08	0.881924	0.213472	4.13133	3.60677154447416e-05	0.000305505	NA	Tripartite tricarboxylate transporter family receptor	-
G12_RASTassembly.CDS.5852_mRNA	139.108	0.881751	0.272762	3.23267	0.00122638	0.00633086	NA	Tripartite tricarboxylate transporter family receptor	-
G12_RASTassembly.CDS.3082_mRNA	230.99	0.880376	0.272336	3.23268	0.00122635	0.00633086	NA	PFAM AMP-dependent synthetase and ligase	ko:K00666,ko:K01897
G12_RASTassembly.CDS.4924_mRNA	79.3704	0.879439	0.310303	2.83414	0.00459499	0.0188582	NA	-	-
G12_RASTassembly.CDS.5675_mRNA	1237.03	0.879279	0.332653	2.64323	0.00821199	0.0302282	NA	NADPH-dependent FMN reductase	-
G12_RASTassembly.CDS.6456_mRNA	3478.44	0.878273	0.245307	3.5803	0.000343198	0.00212296	NA	PFAM transposase, IS4 family protein	ko:K07481
G12_RASTassembly.CDS.3657_mRNA	1063.86	0.878093	0.245201	3.58112	0.000342127	0.00212039	NA	Type VI secretion system (T6SS), amidase effector protein 4	-
G12_RASTassembly.CDS.2721_mRNA	863.526	0.877924	0.271927	3.22853	0.00124427	0.00639756	NA	Extracellular ligand-binding receptor	ko:K01999
G12_RASTassembly.CDS.3628_mRNA	264.408	0.877757	0.256743	3.41882	0.000628933	0.00356137	NA	PFAM cyclase family protein	-
G12_RASTassembly.CDS.1889_mRNA	205.931	0.877621	0.359007	2.44458	0.0145023	0.0477958	NA	TIGRFAM RND efflux system, outer membrane lipoprotein, NodT	-
G12_RASTassembly.CDS.4525_mRNA	183.206	0.877237	0.207646	4.22468	2.39279627732217e-05	0.000211534	NA	Belongs to the binding-protein-dependent transport system permease family	ko:K01997
G12_RASTassembly.CDS.4634_mRNA	102.844	0.876238	0.335916	2.60851	0.00909384	0.0328405	NA	Flavin reductase like domain	-
G12_RASTassembly.CDS.6086_mRNA	316.121	0.875955	0.202735	4.32069	1.55541294611426e-05	0.000144252	NA	Protein of unknown function (DUF2855)	-
G12_RASTassembly.CDS.69_mRNA	337.003	0.875819	0.27472	3.18804	0.00143242	0.00722054	NA	PFAM conserved	-
G12_RASTassembly.CDS.1891_mRNA	1389.86	0.874789	0.158092	5.53341	3.14070140025843e-08	5.0972949241063e-07	NA	Belongs to the resistance-nodulation-cell division (RND) (TC 2.A.6) family	ko:K03296,ko:K07788,ko:K07789
G12_RASTassembly.CDS.1504_mRNA	330.975	0.8732	0.204888	4.26185	2.02742479796254e-05	0.000184274	NA	Signal transducing histidine kinase, homodimeric	ko:K03407
G12_RASTassembly.CDS.4091_mRNA	151.726	0.872483	0.219457	3.97564	7.01912973484498e-05	0.000543682	NA	Belongs to the pirin family	ko:K06911
G12_RASTassembly.CDS.22_mRNA	1376.44	0.871084	0.202736	4.29664	1.73408305717437e-05	0.00015967	NA	PFAM D-xylulose 5-phosphate D-fructose 6-phosphate phosphoketolase	ko:K01621
G12_RASTassembly.CDS.1695_mRNA	608.306	0.870621	0.143227	6.07862	1.21219870807473e-09	2.66388784456834e-08	NA	Hemolysin activator HlyB domain protein	-
G12_RASTassembly.CDS.2181_mRNA	1116.87	0.870568	0.320082	2.71983	0.0065316	0.0251972	NA	NA	NA
G12_RASTassembly.CDS.793_mRNA	239.853	0.869589	0.292146	2.97656	0.00291505	0.0130014	NA	Periplasmic binding protein domain	ko:K10543,ko:K10546
G12_RASTassembly.CDS.3771_mRNA	475.579	0.869379	0.169289	5.13548	2.81427706094445e-07	3.68021157203261e-06	NA	transferase activity, transferring glycosyl groups	-
G12_RASTassembly.CDS.4753_mRNA	116.713	0.869295	0.228573	3.80315	0.00014287	0.00100682	NA	Glyoxalase/Bleomycin resistance protein/Dioxygenase superfamily	ko:K07032
G12_RASTassembly.CDS.3076_mRNA	248.722	0.868309	0.225965	3.84267	0.000121702	0.000871997	NA	Belongs to the thiolase family	ko:K00626
G12_RASTassembly.CDS.4428_mRNA	136.883	0.867104	0.350769	2.47201	0.0134357	0.0448149	NA	TIGRFAM Formiminoglutamate deiminase	ko:K05603
G12_RASTassembly.CDS.3891_mRNA	189.42	0.866214	0.284284	3.04701	0.00231131	0.0107218	NA	PFAM Nitrilase cyanide hydratase and apolipoprotein N-acyltransferase	ko:K01501,ko:K11206
G12_RASTassembly.CDS.4077_mRNA	66.7139	0.865689	0.325144	2.66248	0.00775675	0.0288499	NA	Transcriptional regulator, BadM Rrf2 family	-
G12_RASTassembly.CDS.5557_mRNA	488.394	0.865471	0.225024	3.84613	0.000119998	0.000861709	NA	TIGRFAM YD repeat protein	-
G12_RASTassembly.CDS.4111_mRNA	279.989	0.863902	0.335051	2.57842	0.00992536	0.0351983	NA	Phosphate acetyl butaryl transferase	ko:K00029
G12_RASTassembly.CDS.904_mRNA	142.842	0.860701	0.216708	3.97172	7.13563996020599e-05	0.000551211	NA	Tetratricopeptide repeat	-
G12_RASTassembly.CDS.4294_mRNA	244.613	0.859862	0.235441	3.65214	0.000260067	0.00169346	NA	PFAM Radical SAM domain protein	-
G12_RASTassembly.CDS.4582_mRNA	1727.98	0.859208	0.264173	3.25245	0.00114416	0.00595429	NA	PFAM AMP-dependent synthetase and ligase	ko:K01908
G12_RASTassembly.CDS.2391_mRNA	218.094	0.857629	0.246327	3.48167	0.000498296	0.00291406	NA	Belongs to the ABC transporter superfamily	ko:K10112
G12_RASTassembly.CDS.5291_mRNA	266.449	0.854506	0.219068	3.90065	9.5934792294721e-05	0.000712469	NA	Histidine kinase	ko:K05962
G12_RASTassembly.CDS.5753_mRNA	119.953	0.854434	0.271498	3.14711	0.00164891	0.00812072	NA	Serine threonine protein kinase	ko:K08282
G12_RASTassembly.CDS.5551_mRNA	101.776	0.854404	0.316047	2.70341	0.00686326	0.0261781	NA	PFAM binding-protein-dependent transport systems inner membrane component	ko:K02053
G12_RASTassembly.CDS.4018_mRNA	61.9227	0.854024	0.333795	2.55853	0.0105115	0.0367959	NA	NA	NA
G12_RASTassembly.CDS.3580_mRNA	194.966	0.851399	0.345065	2.46736	0.0136113	0.0452561	NA	Polysaccharide deacetylase	-
G12_RASTassembly.CDS.2910_mRNA	66.7267	0.850885	0.315924	2.69332	0.00707434	0.0267294	NA	-	-
G12_RASTassembly.CDS.831_mRNA	339.652	0.850713	0.221249	3.84506	0.000120524	0.000864521	NA	Domain of unknown function (DUF4034)	-
G12_RASTassembly.CDS.4616_mRNA	460.24	0.85001	0.215315	3.94774	7.88910484793525e-05	0.00060075	NA	EamA-like transporter family	ko:K15269
G12_RASTassembly.CDS.1048_mRNA	167.451	0.849904	0.314299	2.70413	0.00684839	0.026137	NA	Belongs to the binding-protein-dependent transport system permease family	ko:K01997
G12_RASTassembly.CDS.6454_mRNA	324.816	0.84869	0.257383	3.29738	0.000975928	0.00517646	NA	TIGRFAM TRAP dicarboxylate transporter, DctP subunit	ko:K21395
G12_RASTassembly.CDS.378_mRNA	1425.98	0.847503	0.273497	3.09877	0.00194327	0.00923088	NA	Polysaccharide biosynthesis protein C-terminal	ko:K17716
G12_RASTassembly.CDS.1073_mRNA	655.187	0.845195	0.223696	3.77832	0.00015789	0.00109647	NA	PFAM glycoside hydrolase, family 3 domain protein	ko:K05349
G12_RASTassembly.CDS.1638_mRNA	1814.22	0.844339	0.273865	3.08305	0.00204892	0.00965853	NA	SMART phosphoesterase PHP domain protein	ko:K07053
G12_RASTassembly.CDS.1389_mRNA	203.075	0.844288	0.230483	3.66313	0.000249153	0.00164142	NA	Transcriptional regulator, LysR family	-
G12_RASTassembly.CDS.3896_mRNA	404.221	0.84402	0.157993	5.34214	9.18536605168715e-08	1.35711143940674e-06	NA	PFAM Amidohydrolase 3	-
G12_RASTassembly.CDS.1112_mRNA	142.681	0.84264	0.292858	2.8773	0.00401098	0.0168487	NA	Neisseria PilC beta-propeller domain	ko:K02674
G12_RASTassembly.CDS.5354_mRNA	138.027	0.84203	0.295827	2.84636	0.00442219	0.0183128	NA	Tripartite tricarboxylate transporter family receptor	-
G12_RASTassembly.CDS.4682_mRNA	223.75	0.839679	0.239475	3.50634	0.000454319	0.00269577	NA	Belongs to the short-chain dehydrogenases reductases (SDR) family	ko:K07124
G12_RASTassembly.CDS.5844_mRNA	90.5901	0.839555	0.238437	3.52107	0.000429811	0.00257206	NA	NA	NA
G12_RASTassembly.CDS.1002_mRNA	100.01	0.838252	0.288933	2.9012	0.00371735	0.0158326	NA	PFAM Enoyl-CoA hydratase isomerase	ko:K15866
G12_RASTassembly.CDS.2275_mRNA	267.284	0.835558	0.29892	2.79526	0.00518581	0.0208162	NA	NmrA-like family	-
G12_RASTassembly.CDS.1173_mRNA	1677.16	0.835503	0.338367	2.46922	0.0135408	0.0450448	NA	PFAM Pyrrolo-quinoline quinone	ko:K00114
G12_RASTassembly.CDS.5626_mRNA	118.455	0.83413	0.309198	2.69772	0.00698153	0.0264878	NA	AAA domain	-
G12_RASTassembly.CDS.1181_mRNA	323.532	0.832992	0.278823	2.98753	0.00281243	0.0126314	NA	RuBisCO catalyzes two reactions the carboxylation of D- ribulose 1,5-bisphosphate, the primary event in carbon dioxide fixation, as well as the oxidative fragmentation of the pentose substrate. Both reactions occur simultaneously and in competition at the same active site	ko:K01601
G12_RASTassembly.CDS.546_mRNA	91.1714	0.832836	0.235078	3.5428	0.000395897	0.0024095	NA	PFAM ABC transporter related	ko:K01995
G12_RASTassembly.CDS.4774_mRNA	572.601	0.832512	0.261104	3.18843	0.00143048	0.00722054	NA	PFAM FMN-dependent alpha-hydroxy acid dehydrogenase	ko:K00101,ko:K00104
G12_RASTassembly.CDS.2476_mRNA	107.04	0.831528	0.270269	3.07667	0.0020933	0.00981302	NA	NA	NA
G12_RASTassembly.CDS.4802_mRNA	276.902	0.830471	0.230293	3.60615	0.000310779	0.00196399	NA	Pectic acid lyase	-
G12_RASTassembly.CDS.5903_mRNA	3576.71	0.829592	0.321659	2.5791	0.00990569	0.0351734	NA	Flp pilus assembly protein CpaB	ko:K02279
G12_RASTassembly.CDS.2372_mRNA	725.884	0.829411	0.197623	4.19693	2.70561589709965e-05	0.000236907	NA	Pentapeptide repeats (9 copies)	-
G12_RASTassembly.CDS.1193_mRNA	114.995	0.829109	0.276567	2.99786	0.0027188	0.0122881	NA	Required for formate dehydrogenase (FDH) activity. Acts as a sulfur carrier protein that transfers sulfur from IscS to the molybdenum cofactor prior to its insertion into FDH	ko:K02379,ko:K18360
G12_RASTassembly.CDS.1044_mRNA	338.338	0.825898	0.259978	3.17679	0.00148912	0.00745374	NA	AMP-dependent synthetase and ligase	ko:K01897
G12_RASTassembly.CDS.6171_mRNA	141.945	0.822741	0.20695	3.97556	7.02125404171202e-05	0.000543682	NA	Citrate synthase, C-terminal domain	ko:K01647
G12_RASTassembly.CDS.3884_mRNA	628.94	0.822681	0.162582	5.06009	4.19059214614785e-07	5.3227145698206e-06	NA	Bacterial protein of unknown function (DUF839)	ko:K07093
G12_RASTassembly.CDS.2488_mRNA	246.845	0.820812	0.231362	3.54773	0.00038856	0.00236708	NA	NA	NA
G12_RASTassembly.CDS.927_mRNA	118.767	0.820761	0.336287	2.44065	0.0146607	0.048122	NA	DeoC/LacD family aldolase	ko:K11645
G12_RASTassembly.CDS.2269_mRNA	994.614	0.820545	0.210533	3.89747	9.72048366442575e-05	0.000719741	NA	Required for the activity of the bacterial periplasmic transport system of putrescine	ko:K02055
G12_RASTassembly.CDS.6032_mRNA	1533.01	0.820458	0.244626	3.35393	0.000796731	0.00436538	NA	TIGRFAM type VI secretion protein IcmF	ko:K11891
G12_RASTassembly.CDS.397_mRNA	489.133	0.818447	0.216679	3.77724	0.000158575	0.00109942	NA	Methyltransferase domain	-
G12_RASTassembly.CDS.5893_mRNA	1610.89	0.818115	0.335612	2.43768	0.0147819	0.0483969	NA	TIGRFAM glutamine amidotransferase of anthranilate synthase	ko:K01658
G12_RASTassembly.CDS.5154_mRNA	750.018	0.815613	0.308824	2.64103	0.0082655	0.0303904	NA	Produces ATP from ADP in the presence of a proton gradient across the membrane	ko:K02114
G12_RASTassembly.CDS.636_mRNA	7492.01	0.815321	0.252258	3.2321	0.00122885	0.00633347	NA	TIGRFAM exopolysaccharide transport protein family	ko:K16554,ko:K16692
G12_RASTassembly.CDS.2168_mRNA	697.533	0.813939	0.151242	5.3817	7.3784846867708e-08	1.10797946452981e-06	NA	Involved in the biosynthesis of porphyrin-containing compound	-
G12_RASTassembly.CDS.2244_mRNA	123.656	0.813424	0.31065	2.61846	0.00883272	0.0320291	NA	Assembles around the rod to form the L-ring and probably protects the motor basal body from shearing forces during rotation	ko:K02393
G12_RASTassembly.CDS.3888_mRNA	611.696	0.80978	0.297356	2.72327	0.00646387	0.0249959	NA	OmpA family	-
G12_RASTassembly.CDS.2171_mRNA	250.989	0.807223	0.276076	2.92391	0.00345661	0.0149903	NA	PFAM L-carnitine dehydratase bile acid-inducible protein F	ko:K07749
G12_RASTassembly.CDS.6068_mRNA	783.473	0.802293	0.164652	4.87266	1.10103744961368e-06	1.27963249342986e-05	NA	Rhs element Vgr protein	ko:K11904
G12_RASTassembly.CDS.4268_mRNA	167.687	0.801433	0.228604	3.50577	0.000455294	0.00269694	NA	KR domain	ko:K00059
G12_RASTassembly.CDS.4213_mRNA	1016.84	0.800444	0.293684	2.72553	0.00641979	0.0248704	NA	NA	NA
G12_RASTassembly.CDS.4326_mRNA	163.855	0.799402	0.213319	3.74744	0.000178646	0.00122667	NA	Lysylphosphatidylglycerol synthase TM region	ko:K07027,ko:K14205
G12_RASTassembly.CDS.3899_mRNA	280.635	0.794754	0.207827	3.82411	0.000131243	0.000931947	NA	PFAM alpha beta hydrolase fold	ko:K00433
G12_RASTassembly.CDS.5156_mRNA	222.101	0.794686	0.294558	2.69789	0.00697806	0.0264878	NA	ABC transporter	ko:K10441
G12_RASTassembly.CDS.5779_mRNA	120.963	0.794255	0.317053	2.50512	0.012241	0.0415544	NA	Fumarylacetoacetate (FAA) hydrolase family	ko:K05921
G12_RASTassembly.CDS.5445_mRNA	409.231	0.793803	0.250306	3.17133	0.00151741	0.00756587	NA	Protein of unknown function (DUF3108)	-
G12_RASTassembly.CDS.3675_mRNA	262.465	0.792202	0.234751	3.37465	0.000739105	0.00408798	NA	Sodium hydrogen exchanger	-
G12_RASTassembly.CDS.4820_mRNA	794.836	0.791503	0.239048	3.31106	0.000929444	0.0049738	NA	Glycosyl hydrolase 36 superfamily, catalytic domain	ko:K13688
G12_RASTassembly.CDS.5637_mRNA	129.227	0.790237	0.283604	2.78642	0.00532945	0.0212484	NA	Protein of unknown function (DUF3606)	-
G12_RASTassembly.CDS.4964_mRNA	504.25	0.789404	0.195177	4.04455	5.24241872283431e-05	0.000419067	NA	-	-
G12_RASTassembly.CDS.4588_mRNA	320.57	0.789228	0.210389	3.75129	0.00017593	0.0012119	NA	PFAM 20S proteasome, A and B subunits	ko:K01419
G12_RASTassembly.CDS.2392_mRNA	281.872	0.786177	0.190816	4.12008	3.78744999494036e-05	0.00031778	NA	PFAM binding-protein-dependent transport systems inner membrane component	ko:K02026
G12_RASTassembly.CDS.931_mRNA	144.297	0.785754	0.277796	2.82853	0.0046762	0.0191548	NA	Periplasmic binding protein domain	ko:K10439
G12_RASTassembly.CDS.3669_mRNA	160.16	0.785276	0.317048	2.47684	0.0132552	0.0443474	NA	Major facilitator Superfamily	-
G12_RASTassembly.CDS.4215_mRNA	123.757	0.783487	0.270985	2.89126	0.00383706	0.0162456	NA	phospholipase Carboxylesterase	ko:K06999
G12_RASTassembly.CDS.4271_mRNA	144.346	0.780524	0.269101	2.90049	0.00372582	0.0158582	NA	PFAM conserved	-
G12_RASTassembly.CDS.4115_mRNA	399.086	0.780088	0.279633	2.78968	0.00527598	0.0210777	NA	Component of the pyruvate dehydrogenase (PDH) complex, that catalyzes the overall conversion of pyruvate to acetyl-CoA and CO(2)	ko:K00163
G12_RASTassembly.CDS.1219_mRNA	927.296	0.778258	0.250137	3.11133	0.00186248	0.00890009	NA	Anion-transporting ATPase	ko:K03496
G12_RASTassembly.CDS.2717_mRNA	96.5252	0.778035	0.300126	2.59236	0.00953203	0.0340914	NA	SMART AAA ATPase	ko:K01996
G12_RASTassembly.CDS.2478_mRNA	108.332	0.776873	0.231163	3.36072	0.000777389	0.00427388	NA	NA	NA
G12_RASTassembly.CDS.1001_mRNA	326.151	0.776058	0.213196	3.64011	0.000272518	0.00175811	NA	PFAM acyl-CoA dehydrogenase domain protein	ko:K00249
G12_RASTassembly.CDS.3142_mRNA	3770.08	0.775309	0.245267	3.16108	0.00157187	0.00779505	NA	PFAM Glycosyl transferase, family 2	ko:K20444
G12_RASTassembly.CDS.1496_mRNA	84.1698	0.77441	0.289222	2.67756	0.00741609	0.0277596	NA	flagellar protein FliS	ko:K02422
G12_RASTassembly.CDS.2169_mRNA	988.017	0.77332	0.1591	4.8606	1.17032796420002e-06	1.34797452077304e-05	NA	Transcriptional regulator	-
G12_RASTassembly.CDS.6216_mRNA	1241.81	0.77277	0.261138	2.95924	0.00308398	0.0136319	NA	aldehyde oxidase and xanthine dehydrogenase, a b hammerhead	ko:K11177
G12_RASTassembly.CDS.3318_mRNA	561.963	0.772072	0.182	4.24216	2.21376093936003e-05	0.000197884	NA	NA	NA
G12_RASTassembly.CDS.291_mRNA	388.821	0.771468	0.21805	3.53803	0.000403118	0.0024465	NA	PFAM Malonyl-CoA decarboxylase	ko:K01578
G12_RASTassembly.CDS.335_mRNA	349.066	0.770955	0.232691	3.31322	0.0009223	0.00494913	NA	PFAM Endonuclease exonuclease phosphatase	ko:K01142
G12_RASTassembly.CDS.3078_mRNA	129.311	0.769783	0.231247	3.32884	0.000872099	0.004718	NA	PFAM acyl-CoA dehydrogenase domain protein	-
G12_RASTassembly.CDS.1061_mRNA	311.792	0.768313	0.280823	2.73594	0.0062203	0.0242584	NA	PFAM pyruvate phosphate dikinase PEP pyruvate-binding	-
G12_RASTassembly.CDS.238_mRNA	1329.74	0.767996	0.309569	2.48086	0.0131066	0.0439686	NA	synthesis repressor, PhaR	-
G12_RASTassembly.CDS.3133_mRNA	1260.88	0.767456	0.194458	3.94664	7.92551915077069e-05	0.000602619	NA	PFAM D-galactarate dehydratase Altronate hydrolase domain protein	ko:K01685,ko:K01708,ko:K16846
G12_RASTassembly.CDS.960_mRNA	147.711	0.766364	0.310044	2.47179	0.0134438	0.0448149	NA	NA	NA
G12_RASTassembly.CDS.3009_mRNA	221.533	0.765847	0.245953	3.11379	0.001847	0.00885212	NA	PFAM amidohydrolase	ko:K01465
G12_RASTassembly.CDS.633_mRNA	1309.77	0.764328	0.213936	3.5727	0.000353325	0.00217929	NA	Glycosyl transferase 4-like	-
G12_RASTassembly.CDS.2911_mRNA	712.823	0.762939	0.136232	5.6003	2.13986042656481e-08	3.60968056733124e-07	NA	Rhs element Vgr protein	ko:K11904
G12_RASTassembly.CDS.1915_mRNA	247.053	0.762471	0.183726	4.15004	3.3241259084282e-05	0.000283344	NA	Belongs to the short-chain dehydrogenases reductases (SDR) family	-
G12_RASTassembly.CDS.370_mRNA	4561.5	0.762366	0.312277	2.44131	0.014634	0.048122	NA	O-Antigen Polymerase	-
G12_RASTassembly.CDS.3593_mRNA	240.911	0.762186	0.255864	2.97887	0.0028931	0.0129304	NA	Involved in the restart of stalled replication forks. Recognizes and binds the arrested nascent DNA chain at stalled replication forks. It can open the DNA duplex, via its helicase activity, and promote assembly of the primosome and loading of the major replicative helicase DnaB onto DNA	ko:K04066
G12_RASTassembly.CDS.33_mRNA	717.349	0.762059	0.263068	2.89681	0.0037698	0.0160135	NA	PFAM MCP methyltransferase CheR-type	ko:K00575
G12_RASTassembly.CDS.5774_mRNA	115.2	0.760653	0.27214	2.79508	0.00518868	0.0208162	NA	TIGRFAM 2-oxo-hepta-3-ene-1,7-dioic acid hydratase	ko:K02509
G12_RASTassembly.CDS.518_mRNA	197.584	0.760409	0.2829	2.68791	0.00719012	0.0270873	NA	Major Facilitator Superfamily	ko:K08166
G12_RASTassembly.CDS.1880_mRNA	141.713	0.760242	0.270007	2.81564	0.00486799	0.0197891	NA	Tripartite tricarboxylate transporter family receptor	-
G12_RASTassembly.CDS.843_mRNA	336.512	0.758877	0.216296	3.50851	0.000450619	0.0026816	NA	Catalyzes cross-linking of the peptidoglycan cell wall	ko:K05515
G12_RASTassembly.CDS.232_mRNA	730.64	0.757706	0.27042	2.80196	0.00507927	0.0204924	NA	Belongs to the short-chain dehydrogenases reductases (SDR) family	-
G12_RASTassembly.CDS.4845_mRNA	180.788	0.754983	0.300418	2.51311	0.0119672	0.0408896	NA	PFAM ABC transporter related	ko:K01996
G12_RASTassembly.CDS.5858_mRNA	376.813	0.75468	0.226463	3.33247	0.000860782	0.0046725	NA	Carbamoyl-phosphate synthase L chain, ATP-binding	ko:K01968
G12_RASTassembly.CDS.3217_mRNA	548.811	0.754419	0.220723	3.41795	0.000630943	0.00356646	NA	response regulator	ko:K07715
G12_RASTassembly.CDS.601_mRNA	1044.51	0.753534	0.153621	4.90514	9.33594199398303e-07	1.10501103490477e-05	NA	TIGRFAM YD repeat protein	-
G12_RASTassembly.CDS.4842_mRNA	590.679	0.750801	0.239658	3.1328	0.00173145	0.00838585	NA	PFAM Fibronectin type III domain protein	ko:K05973
G12_RASTassembly.CDS.631_mRNA	611.376	0.749384	0.154	4.86614	1.13800289923542e-06	1.32020661252456e-05	NA	Polysaccharide biosynthesis protein	-
G12_RASTassembly.CDS.3276_mRNA	597.291	0.748713	0.168745	4.43694	9.12477720034631e-06	8.85875272909755e-05	NA	Tonb-dependent siderophore receptor	ko:K16091
G12_RASTassembly.CDS.774_mRNA	1446.57	0.748076	0.248653	3.00851	0.00262529	0.0119411	NA	ABC transporter domain protein	ko:K02471
G12_RASTassembly.CDS.1563_mRNA	207.624	0.74684	0.209936	3.55746	0.000374459	0.00229204	NA	Catalyzes the complex heterocyclic radical-mediated conversion of 6-carboxy-5,6,7,8-tetrahydropterin (CPH4) to 7- carboxy-7-deazaguanine (CDG), a step common to the biosynthetic pathways of all 7-deazapurine-containing compounds	ko:K10026
G12_RASTassembly.CDS.5705_mRNA	116.141	0.744238	0.204092	3.64658	0.000265755	0.00172352	NA	NA	NA
G12_RASTassembly.CDS.2013_mRNA	1261.31	0.742635	0.242601	3.06114	0.00220495	0.0102914	NA	Condensation domain	ko:K04780
G12_RASTassembly.CDS.3465_mRNA	684.538	0.740526	0.173401	4.27061	1.94940051142666e-05	0.000177713	NA	PFAM MscS Mechanosensitive ion channel	-
G12_RASTassembly.CDS.5460_mRNA	210.737	0.740139	0.250307	2.95692	0.00310727	0.0137254	NA	Bacterial transcriptional repressor	-
G12_RASTassembly.CDS.3902_mRNA	228.263	0.738767	0.288035	2.56485	0.010322	0.03632	NA	Serves to protect cells from the toxic effects of hydrogen peroxide	ko:K03781
G12_RASTassembly.CDS.3659_mRNA	378.903	0.7381	0.195602	3.77348	0.000160988	0.00111255	NA	NA	NA
G12_RASTassembly.CDS.1697_mRNA	269.126	0.737652	0.2912	2.53315	0.0113043	0.0389769	NA	NA	NA
G12_RASTassembly.CDS.2252_mRNA	1057.87	0.737208	0.191294	3.85379	0.000116301	0.000840795	NA	Rhs element Vgr protein	ko:K11904
G12_RASTassembly.CDS.2043_mRNA	536.2	0.736612	0.238718	3.0857	0.00203074	0.00960382	NA	PFAM permease for cytosine purines, uracil, thiamine, allantoin	ko:K03457
G12_RASTassembly.CDS.4639_mRNA	200.358	0.736579	0.181744	4.05284	5.0600273018748e-05	0.000407019	NA	Enoyl-(Acyl carrier protein) reductase	-
G12_RASTassembly.CDS.2885_mRNA	609.044	0.735314	0.152761	4.81349	1.48318462745723e-06	1.67529483315775e-05	NA	Transmembrane secretion effector	-
G12_RASTassembly.CDS.4519_mRNA	652.584	0.734621	0.290607	2.52789	0.0114751	0.0393966	NA	peptidase S45, penicillin amidase	ko:K01434
G12_RASTassembly.CDS.5120_mRNA	206.724	0.730174	0.240173	3.0402	0.00236425	0.0109081	NA	Major facilitator superfamily	-
G12_RASTassembly.CDS.5173_mRNA	1149.87	0.728606	0.272146	2.67726	0.00742265	0.027768	NA	Glutathione S-transferase, C-terminal domain	ko:K00799
G12_RASTassembly.CDS.1767_mRNA	969.856	0.72828	0.141654	5.14124	2.72925286872254e-07	3.5797771810775e-06	NA	Belongs to the LOG family	ko:K06966
G12_RASTassembly.CDS.5738_mRNA	627.72	0.726609	0.273347	2.65819	0.00785606	0.0291686	NA	Saccharopine dehydrogenase C-terminal domain	ko:K00808
G12_RASTassembly.CDS.3623_mRNA	501.267	0.725251	0.215817	3.36049	0.000778037	0.00427388	NA	chemotaxis	ko:K03406,ko:K05874
G12_RASTassembly.CDS.602_mRNA	2395.15	0.724909	0.198168	3.65806	0.000254134	0.00166495	NA	Rhs element Vgr protein	ko:K11904
G12_RASTassembly.CDS.3683_mRNA	343.905	0.723214	0.269815	2.68041	0.00735319	0.0275723	NA	Transglutaminase-like superfamily	-
G12_RASTassembly.CDS.5927_mRNA	402.839	0.722399	0.185523	3.89385	9.86673753985791e-05	0.000728891	NA	dextransucrase activity	ko:K13963
G12_RASTassembly.CDS.6128_mRNA	137.936	0.721382	0.263385	2.73889	0.00616464	0.0240713	NA	Tripartite tricarboxylate transporter TctB family	-
G12_RASTassembly.CDS.3773_mRNA	479.066	0.71813	0.187734	3.82525	0.000130638	0.000928772	NA	COG1208 Nucleoside-diphosphate-sugar pyrophosphorylase involved in lipopolysaccharide biosynthesis translation initiation factor 2B, gamma epsilon subunits eIF-2Bgamma eIF-2Bepsilon	-
G12_RASTassembly.CDS.5862_mRNA	662.061	0.717416	0.215854	3.32362	0.000888561	0.00479495	NA	PFAM AMP-dependent synthetase and ligase	ko:K00666
G12_RASTassembly.CDS.1947_mRNA	6374.89	0.715601	0.243059	2.94414	0.00323856	0.0142465	NA	extracellular solute-binding protein, family 3	ko:K02030,ko:K10022
G12_RASTassembly.CDS.1432_mRNA	299.083	0.711672	0.228447	3.11527	0.00183779	0.00882113	NA	Periplasmic binding protein domain	ko:K10439
G12_RASTassembly.CDS.181_mRNA	1459.34	0.709657	0.235764	3.01003	0.00261225	0.0119071	NA	Uncharacterized ACR, COG1430	ko:K09005
G12_RASTassembly.CDS.3787_mRNA	535.168	0.709322	0.271807	2.60965	0.00906339	0.0327734	NA	Major facilitator superfamily	ko:K08177
G12_RASTassembly.CDS.5723_mRNA	395.263	0.707872	0.242249	2.92208	0.00347699	0.0150381	NA	Belongs to the TPP enzyme family	ko:K00156
G12_RASTassembly.CDS.2894_mRNA	135.735	0.707842	0.267649	2.64466	0.00817726	0.030123	NA	PFAM ABC transporter related	ko:K02028
G12_RASTassembly.CDS.721_mRNA	138.399	0.706896	0.213377	3.31289	0.000923365	0.00494951	NA	Pfam:Transaldolase	ko:K00616
G12_RASTassembly.CDS.3898_mRNA	351.341	0.705159	0.207335	3.40106	0.000671251	0.0037678	NA	Major facilitator superfamily MFS_1	-
G12_RASTassembly.CDS.5776_mRNA	191.762	0.70326	0.189873	3.70384	0.000212363	0.00142469	NA	Catalytic LigB subunit of aromatic ring-opening dioxygenase	ko:K00455
G12_RASTassembly.CDS.3805_mRNA	589.208	0.703137	0.262109	2.68262	0.00730486	0.0274391	NA	NA	NA
G12_RASTassembly.CDS.823_mRNA	146.552	0.702181	0.234602	2.99308	0.0027618	0.0124562	NA	PFAM Uroporphyrin-III C tetrapyrrole (Corrin Porphyrin) methyltransferase	ko:K05934,ko:K13541
G12_RASTassembly.CDS.6327_mRNA	156.515	0.700124	0.187479	3.73441	0.000188152	0.00128371	NA	NA	NA
G12_RASTassembly.CDS.2334_mRNA	1650.78	0.699676	0.153588	4.55553	5.22526227945142e-06	5.3616632016681e-05	NA	TIGRFAM YD repeat protein	-
G12_RASTassembly.CDS.6044_mRNA	118.507	0.698943	0.200429	3.48723	0.000488049	0.00286067	NA	FAD-dependent pyridine nucleotide-disulphide oxidoreductase	-
G12_RASTassembly.CDS.694_mRNA	6250.4	0.698609	0.26521	2.63417	0.00843423	0.030887	NA	Part of the MsrPQ system that repairs oxidized periplasmic proteins containing methionine sulfoxide residues (Met-O), using respiratory chain electrons. Thus protects these proteins from oxidative-stress damage caused by reactive species of oxygen and chlorine generated by the host defense mechanisms. MsrPQ is essential for the maintenance of envelope integrity under bleach stress, rescuing a wid…	ko:K07147
G12_RASTassembly.CDS.6205_mRNA	436.867	0.698262	0.216385	3.22694	0.00125122	0.00642302	NA	-	-
G12_RASTassembly.CDS.3897_mRNA	114.635	0.697013	0.23616	2.95144	0.00316294	0.013933	NA	PFAM DoxX family protein	-
G12_RASTassembly.CDS.550_mRNA	80.1718	0.696719	0.280977	2.47963	0.013152	0.044025	NA	Regulatory protein GntR HTH	ko:K11475
G12_RASTassembly.CDS.5556_mRNA	681.798	0.696356	0.244951	2.84283	0.00447147	0.0184692	NA	-	-
G12_RASTassembly.CDS.3269_mRNA	308.472	0.696026	0.204418	3.40492	0.000661837	0.0037183	NA	Antioxidant protein with alkyl hydroperoxidase activity. Required for the reduction of the AhpC active site cysteine residues and for the regeneration of the AhpC enzyme activity	-
G12_RASTassembly.CDS.2566_mRNA	1041.49	0.695622	0.228149	3.04898	0.00229621	0.0106708	NA	PFAM GCN5-related N-acetyltransferase	ko:K03823
G12_RASTassembly.CDS.6357_mRNA	645.247	0.694568	0.275923	2.51725	0.0118273	0.0404761	NA	KTSC domain	-
G12_RASTassembly.CDS.5301_mRNA	238.991	0.693264	0.278087	2.49297	0.012668	0.0427898	NA	Esterase-like activity of phytase	-
G12_RASTassembly.CDS.1768_mRNA	414.095	0.693203	0.249886	2.77408	0.00553584	0.0219217	NA	Recycling of diacylglycerol produced during the turnover of membrane phospholipid	ko:K00901
G12_RASTassembly.CDS.5039_mRNA	218.006	0.692209	0.242177	2.85828	0.00425944	0.0177417	NA	Outer membrane efflux protein	-
G12_RASTassembly.CDS.3739_mRNA	232.509	0.690909	0.205832	3.35666	0.000788905	0.00432988	NA	DNA integration	-
G12_RASTassembly.CDS.5081_mRNA	142.786	0.689814	0.240848	2.86411	0.00418181	0.0174636	NA	Catalyzes the formation of acetyl phosphate from acetate and ATP. Can also catalyze the reverse reaction	ko:K00925
G12_RASTassembly.CDS.1190_mRNA	131.997	0.686157	0.264866	2.59058	0.00958147	0.0342302	NA	Belongs to the phosphoglycerate kinase family	ko:K00927
G12_RASTassembly.CDS.5552_mRNA	253.286	0.685445	0.226047	3.03231	0.00242687	0.0111411	NA	Belongs to the ABC transporter superfamily	ko:K02052
G12_RASTassembly.CDS.4553_mRNA	324.25	0.683621	0.259967	2.62964	0.00854745	0.0312128	NA	Involved in the gluconeogenesis. Catalyzes stereospecifically the conversion of dihydroxyacetone phosphate (DHAP) to D-glyceraldehyde-3-phosphate (G3P)	ko:K01803
G12_RASTassembly.CDS.2740_mRNA	423.24	0.683581	0.169762	4.0267	5.65641796083439e-05	0.000447302	NA	MacB-like periplasmic core domain	ko:K02004
G12_RASTassembly.CDS.6118_mRNA	233.036	0.682455	0.213175	3.20139	0.00136765	0.00695402	NA	Succinyl-CoA synthetase functions in the citric acid cycle (TCA), coupling the hydrolysis of succinyl-CoA to the synthesis of either ATP or GTP and thus represents the only step of substrate-level phosphorylation in the TCA. The alpha subunit of the enzyme binds the substrates coenzyme A and phosphate, while succinate binding and nucleotide specificity is provided by the beta subunit	ko:K01902
G12_RASTassembly.CDS.5897_mRNA	647.989	0.680656	0.263766	2.58053	0.00986486	0.0350478	NA	Belongs to the TrpC family	ko:K01609
G12_RASTassembly.CDS.4594_mRNA	793.367	0.678377	0.212946	3.18567	0.00144419	0.0072514	NA	Catalyzes the oxidation of 5,10- methylenetetrahydrofolate to 5,10-methenyltetrahydrofolate and then the hydrolysis of 5,10-methenyltetrahydrofolate to 10- formyltetrahydrofolate	ko:K01491
G12_RASTassembly.CDS.3168_mRNA	929.19	0.67822	0.212611	3.18995	0.00142296	0.00718975	NA	First step of the lipid cycle reactions in the biosynthesis of the cell wall peptidoglycan	ko:K01000
G12_RASTassembly.CDS.5971_mRNA	255.47	0.677024	0.249064	2.71827	0.0065624	0.0252706	NA	Bacterial extracellular solute-binding protein	ko:K02027
G12_RASTassembly.CDS.573_mRNA	401.31	0.676951	0.198234	3.4149	0.000638045	0.00360344	NA	Tripartite tricarboxylate transporter TctB family	-
G12_RASTassembly.CDS.4843_mRNA	113.328	0.676272	0.265247	2.54959	0.0107849	0.0376096	NA	PFAM ABC transporter related	ko:K01995
G12_RASTassembly.CDS.4834_mRNA	462.723	0.674592	0.206921	3.26014	0.00111358	0.00582815	NA	Belongs to the resistance-nodulation-cell division (RND) (TC 2.A.6) family	-
G12_RASTassembly.CDS.5670_mRNA	355.511	0.673743	0.263139	2.56041	0.010455	0.0366673	NA	Lysylphosphatidylglycerol synthase TM region	ko:K07027
G12_RASTassembly.CDS.787_mRNA	220.091	0.672892	0.255269	2.63601	0.00838868	0.0307728	NA	Belongs to the IlvD Edd family	ko:K01687,ko:K13875,ko:K22186
G12_RASTassembly.CDS.576_mRNA	707.448	0.671935	0.240784	2.79062	0.00526073	0.0210527	NA	G T U mismatch-specific DNA glycosylase	ko:K03649
G12_RASTassembly.CDS.2182_mRNA	555.69	0.670133	0.267853	2.50187	0.012354	0.0418994	NA	NA	NA
G12_RASTassembly.CDS.1923_mRNA	119.335	0.667348	0.268574	2.48478	0.0129633	0.0435747	NA	Glutathione S-transferase	-
G12_RASTassembly.CDS.1503_mRNA	186.43	0.667221	0.216342	3.0841	0.00204169	0.00964489	NA	PFAM OmpA MotB domain protein	ko:K02557
G12_RASTassembly.CDS.2832_mRNA	176.216	0.666475	0.230674	2.88926	0.00386155	0.0163063	NA	TIGRFAM polar amino acid ABC transporter, inner membrane subunit	ko:K09970
G12_RASTassembly.CDS.5144_mRNA	2053.37	0.663282	0.223778	2.96402	0.00303649	0.0134405	NA	Amino-transferase class IV	ko:K00824
G12_RASTassembly.CDS.5037_mRNA	844.984	0.66154	0.172278	3.83996	0.000123057	0.000880719	NA	Belongs to the resistance-nodulation-cell division (RND) (TC 2.A.6) family	ko:K07787
G12_RASTassembly.CDS.3581_mRNA	245.527	0.661397	0.236252	2.79954	0.00511759	0.0206082	NA	PFAM Glycosyl transferase, family 2	ko:K11936
G12_RASTassembly.CDS.5680_mRNA	140.447	0.661165	0.240309	2.75131	0.00593575	0.0233185	NA	Transmembrane exosortase (Exosortase_EpsH)	-
G12_RASTassembly.CDS.5921_mRNA	928.8	0.660827	0.255542	2.58598	0.00971019	0.0345747	NA	Domain of unknown function (DUF1841)	-
G12_RASTassembly.CDS.4965_mRNA	795.916	0.660322	0.157807	4.18436	2.85969179649502e-05	0.000249379	NA	DNA polymerase involved in damage-induced mutagenesis and translesion synthesis (TLS). It is not the major replicative DNA polymerase	ko:K14162
G12_RASTassembly.CDS.4214_mRNA	2381.44	0.658168	0.20192	3.25955	0.00111589	0.00583549	NA	Protein of unknown function (DUF3014)	-
G12_RASTassembly.CDS.3426_mRNA	228.772	0.657601	0.23843	2.75805	0.00581473	0.022899	NA	Pfam:DUF1446	-
G12_RASTassembly.CDS.4614_mRNA	680.255	0.657251	0.270292	2.43163	0.0150309	0.0491122	NA	Part of a membrane complex involved in electron transport	ko:K03616
G12_RASTassembly.CDS.6117_mRNA	110.673	0.656858	0.227314	2.88965	0.00385666	0.0163063	NA	Domain of unknown function (DUF2437)	-
G12_RASTassembly.CDS.5913_mRNA	947.402	0.654805	0.217082	3.01639	0.00255806	0.0116683	NA	PFAM sigma-54 factor interaction domain-containing protein	-
G12_RASTassembly.CDS.693_mRNA	1687.93	0.653822	0.209529	3.12044	0.0018058	0.00870004	NA	Part of the MsrPQ system that repairs oxidized periplasmic proteins containing methionine sulfoxide residues (Met-O), using respiratory chain electrons. Thus protects these proteins from oxidative-stress damage caused by reactive species of oxygen and chlorine generated by the host defense mechanisms. MsrPQ is essential for the maintenance of envelope integrity under bleach stress, rescuing a wid…	ko:K17247
G12_RASTassembly.CDS.1561_mRNA	171.219	0.652373	0.260334	2.50591	0.0122137	0.041533	NA	Catalyzes the condensation of iminoaspartate with dihydroxyacetone phosphate to form quinolinate	ko:K03517
G12_RASTassembly.CDS.4721_mRNA	201.277	0.648783	0.241941	2.68158	0.00732753	0.0275082	NA	NA	NA
G12_RASTassembly.CDS.4694_mRNA	184.901	0.647858	0.204848	3.16263	0.00156349	0.00775989	NA	Protein of unknown function (DUF4019)	-
G12_RASTassembly.CDS.3086_mRNA	256.028	0.644189	0.166413	3.87102	0.000108382	0.000791754	NA	TIGRFAM TRAP dicarboxylate transporter, DctP subunit	-
G12_RASTassembly.CDS.3489_mRNA	287.792	0.643552	0.235251	2.73559	0.00622677	0.0242689	NA	FAD dependent oxidoreductase	ko:K00111
G12_RASTassembly.CDS.1731_mRNA	325.956	0.642572	0.197229	3.258	0.00112202	0.005858	NA	Protein-L-isoaspartate(D-aspartate) O-methyltransferase (PCMT)	ko:K15942
G12_RASTassembly.CDS.4718_mRNA	526.629	0.642486	0.249178	2.57843	0.00992511	0.0351983	NA	Psort location Cytoplasmic, score	-
G12_RASTassembly.CDS.1562_mRNA	85.0351	0.642387	0.256821	2.5013	0.0123739	0.0419445	NA	PFAM 6-pyruvoyl tetrahydropterin synthase and	ko:K01737
G12_RASTassembly.CDS.295_mRNA	376.443	0.641075	0.182284	3.5169	0.000436622	0.00261039	NA	PFAM Short-chain dehydrogenase reductase SDR	-
G12_RASTassembly.CDS.6124_mRNA	339.154	0.640977	0.178965	3.58159	0.000341516	0.00211865	NA	Belongs to the TPP enzyme family	ko:K01577
G12_RASTassembly.CDS.887_mRNA	249.394	0.638756	0.212263	3.00927	0.0026188	0.01192	NA	PFAM Acyl-CoA dehydrogenase	ko:K11731
G12_RASTassembly.CDS.1900_mRNA	213.48	0.638561	0.229492	2.7825	0.00539419	0.02144	NA	PFAM peptidase	-
G12_RASTassembly.CDS.6071_mRNA	1091.7	0.637421	0.225855	2.82226	0.00476863	0.019459	NA	-	-
G12_RASTassembly.CDS.35_mRNA	457.432	0.637343	0.203914	3.12555	0.00177473	0.00856966	NA	His Kinase A (phospho-acceptor) domain	-
G12_RASTassembly.CDS.4137_mRNA	179.618	0.636469	0.197001	3.23078	0.00123452	0.00635247	NA	PFAM Extracellular solute-binding protein, family 3	ko:K02030
G12_RASTassembly.CDS.2929_mRNA	233.367	0.627254	0.229397	2.73436	0.00625018	0.0243307	NA	Gram-negative porin	-
G12_RASTassembly.CDS.4846_mRNA	339.025	0.626427	0.232284	2.69682	0.00700057	0.0265444	NA	Belongs to the binding-protein-dependent transport system permease family	ko:K01997
G12_RASTassembly.CDS.998_mRNA	467.89	0.625885	0.250436	2.49919	0.0124479	0.0421068	NA	Putative zinc-binding metallo-peptidase	-
G12_RASTassembly.CDS.3809_mRNA	292.511	0.625335	0.215114	2.907	0.00364915	0.0155809	NA	NADH:flavin oxidoreductase / NADH oxidase family	-
G12_RASTassembly.CDS.4205_mRNA	177.038	0.623166	0.195285	3.19107	0.00141748	0.00716772	NA	PFAM NAD-dependent epimerase dehydratase	ko:K22025
G12_RASTassembly.CDS.5041_mRNA	560.778	0.618123	0.211698	2.91984	0.00350209	0.0150955	NA	glucose sorbosone	ko:K21430
G12_RASTassembly.CDS.2861_mRNA	319.216	0.61481	0.19088	3.22093	0.00127776	0.00654358	NA	PFAM Alcohol dehydrogenase zinc-binding domain protein	ko:K07119
G12_RASTassembly.CDS.5434_mRNA	1128.77	0.613113	0.247229	2.47994	0.0131404	0.0440089	NA	GTPase that associates with the 50S ribosomal subunit and may have a role during protein synthesis or ribosome biogenesis	ko:K03665
G12_RASTassembly.CDS.572_mRNA	579.445	0.612901	0.215484	2.8443	0.00445091	0.018408	NA	Tripartite tricarboxylate transporter TctA family	ko:K07793
G12_RASTassembly.CDS.1713_mRNA	1258.88	0.61219	0.153142	3.99754	6.40042977125438e-05	0.000500889	NA	TIGRFAM phosphate ABC transporter, inner membrane subunit PstA	ko:K02038
G12_RASTassembly.CDS.3238_mRNA	1326.36	0.61197	0.187337	3.26668	0.00108816	0.0057184	NA	PFAM Glycoside hydrolase 15-related	-
G12_RASTassembly.CDS.1207_mRNA	122.076	0.611851	0.194531	3.14527	0.00165934	0.00814714	NA	NA	NA
G12_RASTassembly.CDS.2887_mRNA	320.792	0.610538	0.175653	3.47582	0.000509289	0.00296486	NA	Mate efflux family protein	-
G12_RASTassembly.CDS.881_mRNA	194.615	0.609279	0.196761	3.09655	0.00195788	0.00928762	NA	Tripartite tricarboxylate transporter TctB family	-
G12_RASTassembly.CDS.2863_mRNA	449.012	0.608273	0.20395	2.98246	0.00285944	0.0127978	NA	Glutathione S-transferase, N-terminal domain	ko:K00799
G12_RASTassembly.CDS.5068_mRNA	501.881	0.608005	0.146826	4.14098	3.45831584366213e-05	0.000294003	NA	aldehyde oxidase and xanthine dehydrogenase, a b hammerhead	ko:K11177
G12_RASTassembly.CDS.2479_mRNA	639.974	0.607636	0.143739	4.22737	2.3644347709632e-05	0.000209314	NA	transglycosylase	ko:K08309
G12_RASTassembly.CDS.1154_mRNA	114.378	0.607079	0.228505	2.65674	0.00788998	0.0292608	NA	response regulator, receiver	ko:K07689
G12_RASTassembly.CDS.4259_mRNA	149.947	0.606044	0.220347	2.75041	0.0059521	0.0233684	NA	Belongs to the DapA family	ko:K01707
G12_RASTassembly.CDS.4264_mRNA	236.057	0.604726	0.240259	2.51697	0.0118367	0.0404868	NA	TRAP dicarboxylate transporter	ko:K21395
G12_RASTassembly.CDS.3029_mRNA	600.275	0.603769	0.243874	2.47574	0.0132959	0.0444373	NA	NA	NA
G12_RASTassembly.CDS.1607_mRNA	349.532	0.600447	0.165142	3.63596	0.00027695	0.00177996	NA	protein, hemolysin III	ko:K11068
G12_RASTassembly.CDS.1383_mRNA	199.102	0.599578	0.231554	2.58936	0.00961545	0.0343134	NA	PFAM Short-chain dehydrogenase reductase SDR	-
G12_RASTassembly.CDS.6170_mRNA	251.122	0.598844	0.191899	3.12062	0.00180473	0.00870004	NA	PFAM Acyl-CoA dehydrogenase	ko:K00249
G12_RASTassembly.CDS.374_mRNA	204.751	0.59829	0.220235	2.71659	0.00659575	0.0253686	NA	Bacterial transferase hexapeptide (six repeats)	-
G12_RASTassembly.CDS.734_mRNA	726.93	0.598276	0.235575	2.53964	0.0110965	0.0383633	NA	Transaldolase is important for the balance of metabolites in the pentose-phosphate pathway	ko:K00616
G12_RASTassembly.CDS.5038_mRNA	221.719	0.598179	0.246752	2.42421	0.0153416	0.0498971	NA	Belongs to the membrane fusion protein (MFP) (TC 8.A.1) family	ko:K07798
G12_RASTassembly.CDS.5814_mRNA	472.848	0.597464	0.1991	3.00083	0.00269246	0.0122005	NA	amidohydrolase	ko:K15358
G12_RASTassembly.CDS.2448_mRNA	223.112	0.595048	0.243825	2.44047	0.014668	0.048122	NA	Ferric iron reductase FhuF-like transporter	ko:K13255
G12_RASTassembly.CDS.4575_mRNA	285.534	0.594466	0.155462	3.82387	0.000131375	0.000931947	NA	Protein of unknown function (DUF465)	-
G12_RASTassembly.CDS.6121_mRNA	275.155	0.593325	0.188947	3.14017	0.00168852	0.00823399	NA	Involved in the catabolism of oxalate and in the adapatation to low pH via the induction of the oxalate-dependent acid tolerance response (ATR). Catalyzes the transfer of the CoA moiety from formyl-CoA to oxalate	ko:K07749
G12_RASTassembly.CDS.545_mRNA	166.805	0.59235	0.218566	2.71017	0.00672487	0.0257573	NA	ABC transporter	ko:K01996
G12_RASTassembly.CDS.4325_mRNA	551.48	0.591944	0.177219	3.34018	0.000837243	0.00456371	NA	ATP dependent DNA ligase domain protein	ko:K01971
G12_RASTassembly.CDS.5265_mRNA	150.038	0.591008	0.211016	2.80077	0.00509806	0.0205534	NA	Belongs to the short-chain dehydrogenases reductases (SDR) family	-
G12_RASTassembly.CDS.859_mRNA	384.807	0.59082	0.155003	3.81167	0.000138029	0.00097378	NA	PFAM glucose-methanol-choline oxidoreductase	ko:K00108
G12_RASTassembly.CDS.4342_mRNA	375.161	0.585694	0.237488	2.46621	0.0136553	0.0453554	NA	Tripartite tricarboxylate transporter family receptor	-
G12_RASTassembly.CDS.2998_mRNA	3424.87	0.585169	0.200439	2.91943	0.00350671	0.0150955	NA	PFAM chemotaxis sensory transducer	ko:K02660
G12_RASTassembly.CDS.5409_mRNA	558.126	0.584398	0.169319	3.45146	0.000557569	0.00320527	NA	Patatin phospholipase	ko:K07001
G12_RASTassembly.CDS.2266_mRNA	479.186	0.582625	0.174522	3.33841	0.00084258	0.00458532	NA	LysR substrate binding domain	-
G12_RASTassembly.CDS.1633_mRNA	1243.49	0.580397	0.224196	2.58879	0.00963129	0.0343509	NA	helix_turn_helix, Lux Regulon	-
G12_RASTassembly.CDS.2331_mRNA	1016.01	0.579187	0.18272	3.1698	0.00152541	0.00759398	NA	Pyridine nucleotide-disulphide oxidoreductase	-
G12_RASTassembly.CDS.2480_mRNA	726.596	0.57904	0.216645	2.67275	0.00752315	0.0281112	NA	-	-
G12_RASTassembly.CDS.3539_mRNA	195.229	0.576354	0.236483	2.43719	0.0148019	0.0484133	NA	Essential cell division protein. May link together the upstream cell division proteins, which are predominantly cytoplasmic, with the downstream cell division proteins, which are predominantly periplasmic	ko:K05589
G12_RASTassembly.CDS.3230_mRNA	935.541	0.572242	0.206231	2.77476	0.00552425	0.0218893	NA	PFAM Taurine catabolism dioxygenase TauD TfdA	ko:K03119
G12_RASTassembly.CDS.2945_mRNA	377.274	0.571016	0.182006	3.13734	0.00170488	0.00828913	NA	Catalyzes the specific phosphorylation of 1,6-anhydro-N- acetylmuramic acid (anhMurNAc) with the simultaneous cleavage of the 1,6-anhydro ring, generating MurNAc-6-P. Is required for the utilization of anhMurNAc either imported from the medium or derived from its own cell wall murein, and thus plays a role in cell wall recycling	ko:K09001
G12_RASTassembly.CDS.6031_mRNA	447.823	0.569395	0.224133	2.54043	0.0110716	0.0383391	NA	TIGRFAM type IV VI secretion system protein, DotU family	ko:K11892
G12_RASTassembly.CDS.3492_mRNA	304.425	0.56871	0.185689	3.0627	0.00219353	0.0102604	NA	Key enzyme in the regulation of glycerol uptake and metabolism. Catalyzes the phosphorylation of glycerol to yield sn- glycerol 3-phosphate	ko:K00864
G12_RASTassembly.CDS.3674_mRNA	350.584	0.567865	0.164383	3.45451	0.000551285	0.00318053	NA	ATP-dependent carboxylate-amine ligase which exhibits weak glutamate--cysteine ligase activity	ko:K06048
G12_RASTassembly.CDS.4352_mRNA	217.6	0.566096	0.217172	2.60667	0.00914278	0.0329922	NA	Amino acid amide ABC transporter substrate-binding protein, HAAT family	ko:K01999
G12_RASTassembly.CDS.3023_mRNA	842.423	0.565574	0.151053	3.74421	0.000180962	0.00123992	NA	TIGRFAM outer membrane adhesin like proteiin	-
G12_RASTassembly.CDS.2833_mRNA	263.293	0.564581	0.19966	2.82771	0.00468816	0.0191916	NA	TIGRFAM polar amino acid ABC transporter, inner membrane subunit	ko:K09971
G12_RASTassembly.CDS.4376_mRNA	269.979	0.561433	0.2226	2.52216	0.0116637	0.0399588	NA	PFAM conserved	-
G12_RASTassembly.CDS.4510_mRNA	535.117	0.56117	0.180019	3.11728	0.00182526	0.0087741	NA	PFAM Pyridoxal-5'-phosphate-dependent protein beta subunit	ko:K01754
G12_RASTassembly.CDS.2039_mRNA	190.149	0.560754	0.214887	2.60953	0.0090666	0.0327734	NA	LysR substrate binding domain	-
G12_RASTassembly.CDS.4006_mRNA	148.873	0.560646	0.212582	2.63731	0.00835661	0.0306727	NA	Acetyltransferase (GNAT) domain	ko:K03825
G12_RASTassembly.CDS.66_mRNA	324.843	0.558967	0.190293	2.93741	0.00330971	0.0144682	NA	Provides the precursors necessary for DNA synthesis. Catalyzes the biosynthesis of deoxyribonucleotides from the corresponding ribonucleotides	-
G12_RASTassembly.CDS.519_mRNA	235.505	0.558497	0.219908	2.53969	0.0110952	0.0383633	NA	Major facilitator superfamily	-
G12_RASTassembly.CDS.1716_mRNA	999.252	0.557632	0.214551	2.59906	0.00934787	0.0335043	NA	TIGRFAM phosphate regulon transcriptional regulatory protein PhoB	ko:K07657
G12_RASTassembly.CDS.6396_mRNA	187.846	0.557379	0.205366	2.71408	0.00664602	0.0255245	NA	PFAM transposase IS3 IS911 family protein	ko:K07483
G12_RASTassembly.CDS.6028_mRNA	3222.8	0.555529	0.225733	2.461	0.0138548	0.0459469	NA	Type IV pilus biogenesis stability protein PilW	-
G12_RASTassembly.CDS.263_mRNA	688.98	0.551378	0.193178	2.85426	0.00431376	0.0179331	NA	Transporter, hydrophobe amphiphile efflux-1 (HAE1) family	ko:K18902
G12_RASTassembly.CDS.4758_mRNA	883.395	0.550589	0.200363	2.74796	0.00599673	0.0235293	NA	Histidine kinase	-
G12_RASTassembly.CDS.890_mRNA	314.652	0.54783	0.213609	2.56464	0.0103282	0.03632	NA	PFAM carboxyl transferase	ko:K13778
G12_RASTassembly.CDS.4512_mRNA	317.446	0.546122	0.199214	2.74138	0.00611815	0.0239181	NA	Phytanoyl-CoA dioxygenase (PhyH)	ko:K10674
G12_RASTassembly.CDS.4832_mRNA	379.907	0.54041	0.193922	2.78674	0.0053241	0.0212402	NA	Tripartite tricarboxylate transporter TctA family	ko:K07793
G12_RASTassembly.CDS.3806_mRNA	419.356	0.540217	0.198316	2.72402	0.00644934	0.0249548	NA	-	-
G12_RASTassembly.CDS.4644_mRNA	507.266	0.540169	0.190484	2.83577	0.00457157	0.0188102	NA	-	-
G12_RASTassembly.CDS.1188_mRNA	238.3	0.538961	0.221064	2.43803	0.0147674	0.0483742	NA	Phosphoribulokinase / Uridine kinase family	ko:K00855
G12_RASTassembly.CDS.2265_mRNA	319.324	0.537304	0.152977	3.51232	0.000444205	0.00264834	NA	Belongs to the peptidase M20A family. ArgE subfamily	ko:K01438
G12_RASTassembly.CDS.4941_mRNA	165.786	0.537274	0.185447	2.89718	0.00376532	0.0160135	NA	Belongs to the CinA family	-
G12_RASTassembly.CDS.4000_mRNA	468.734	0.53726	0.184611	2.91023	0.00361165	0.0154336	NA	PFAM ATP-binding region, ATPase domain protein	ko:K07641
G12_RASTassembly.CDS.5506_mRNA	3906.76	0.536856	0.174275	3.08051	0.00206648	0.00970852	NA	Together with LptE, is involved in the assembly of lipopolysaccharide (LPS) at the surface of the outer membrane	ko:K04744
G12_RASTassembly.CDS.4993_mRNA	176.886	0.535125	0.205345	2.60598	0.00916128	0.0330227	NA	Domain of unknown function (DUF3482)	-
G12_RASTassembly.CDS.1191_mRNA	284.044	0.534951	0.191013	2.8006	0.00510078	0.0205534	NA	Fructose-bisphosphate aldolase, class II, Calvin cycle subtype	ko:K01624
G12_RASTassembly.CDS.6405_mRNA	203.523	0.530379	0.19737	2.68722	0.00720485	0.0271269	NA	Trehalose utilisation	ko:K09992
G12_RASTassembly.CDS.6200_mRNA	507.803	0.529392	0.184733	2.86572	0.00416061	0.0173864	NA	Protein of unknown function, DUF484	ko:K09921
G12_RASTassembly.CDS.2414_mRNA	417.736	0.528399	0.20638	2.56032	0.0104576	0.0366673	NA	2-dehydro-3-deoxyphosphogluconate aldolase 4-hydroxy-2-oxoglutarate aldolase	ko:K01625
G12_RASTassembly.CDS.3056_mRNA	268.866	0.526481	0.196186	2.68358	0.00728387	0.0273763	NA	-	-
G12_RASTassembly.CDS.677_mRNA	262.904	0.525075	0.148796	3.52882	0.000417414	0.00251236	NA	Transposase IS200 like	ko:K07491
G12_RASTassembly.CDS.3807_mRNA	671.829	0.523386	0.204968	2.5535	0.0106645	0.0372301	NA	GrpB protein	-
G12_RASTassembly.CDS.6029_mRNA	547.874	0.520606	0.151773	3.43016	0.000603229	0.00344007	NA	TIGRFAM type VI secretion lipoprotein, VC_A0113 family	ko:K11906
G12_RASTassembly.CDS.1194_mRNA	666.844	0.510144	0.190265	2.68124	0.00733508	0.0275205	NA	formate dehydrogenase, alpha subunit	ko:K00123
G12_RASTassembly.CDS.6119_mRNA	292.599	0.5084	0.19824	2.56457	0.0103303	0.03632	NA	Succinyl-CoA synthetase functions in the citric acid cycle (TCA), coupling the hydrolysis of succinyl-CoA to the synthesis of either ATP or GTP and thus represents the only step of substrate-level phosphorylation in the TCA. The beta subunit provides nucleotide specificity of the enzyme and binds the substrate succinate, while the binding sites for coenzyme A and phosphate are found in the alpha …	ko:K01903
G12_RASTassembly.CDS.6209_mRNA	486.91	0.501306	0.125826	3.98411	6.77340360138292e-05	0.00052703	NA	Phosphoesterase family	ko:K01114
G12_RASTassembly.CDS.2484_mRNA	323.508	0.497364	0.177023	2.80959	0.00496039	0.0201138	NA	NA	NA
G12_RASTassembly.CDS.2880_mRNA	493.125	0.492618	0.191561	2.5716	0.0101229	0.0357668	NA	PFAM major facilitator superfamily MFS_1	ko:K08169
G12_RASTassembly.CDS.4766_mRNA	210.457	0.488959	0.17949	2.72416	0.00644647	0.0249548	NA	AraC-like ligand binding domain	-
G12_RASTassembly.CDS.4587_mRNA	1911.38	0.487288	0.157378	3.0963	0.00195955	0.00928762	NA	pyridine nucleotide-disulphide oxidoreductase dimerisation region	ko:K00382
G12_RASTassembly.CDS.3368_mRNA	466.184	0.483715	0.141172	3.42642	0.000611595	0.00348468	NA	NA	NA
G12_RASTassembly.CDS.5408_mRNA	739.871	0.479885	0.122954	3.90295	9.50278203994699e-05	0.000708414	NA	Belongs to the short-chain dehydrogenases reductases (SDR) family	ko:K00019
G12_RASTassembly.CDS.770_mRNA	351.311	0.47879	0.154304	3.10291	0.00191631	0.00911629	NA	Major Facilitator Superfamily	-
G12_RASTassembly.CDS.2063_mRNA	1231.36	0.469202	0.189197	2.47997	0.0131394	0.0440089	NA	Phosphate acetyl butaryl transferase	ko:K00029
G12_RASTassembly.CDS.3414_mRNA	148.644	0.46806	0.182358	2.56671	0.0102669	0.036196	NA	Belongs to the membrane fusion protein (MFP) (TC 8.A.1) family	ko:K07152,ko:K07810
G12_RASTassembly.CDS.6042_mRNA	420.926	0.467907	0.142452	3.28466	0.00102107	0.00538535	NA	Pfam Sulfatase	ko:K01133
G12_RASTassembly.CDS.3377_mRNA	246.801	0.467286	0.185856	2.51424	0.011929	0.0407805	NA	Bacterial protein of unknown function (DUF899)	-
G12_RASTassembly.CDS.1333_mRNA	381.93	0.462629	0.181583	2.54775	0.010842	0.037705	NA	3-deoxy-D-manno-octulosonic acid 8-phosphate synthase	ko:K01627
G12_RASTassembly.CDS.6023_mRNA	1076.37	0.460479	0.183307	2.51206	0.0120028	0.0409675	NA	Pentapeptide repeats (9 copies)	-
G12_RASTassembly.CDS.330_mRNA	652.153	0.45874	0.145608	3.15052	0.00162982	0.0080452	NA	SMART alpha amylase catalytic sub domain	ko:K05343
G12_RASTassembly.CDS.6302_mRNA	276.932	0.45625	0.174095	2.62069	0.0087751	0.0318811	NA	Evidence 3 Function proposed based on presence of conserved amino acid motif, structural feature or limited homology	ko:K02002
G12_RASTassembly.CDS.3633_mRNA	1377.2	0.455749	0.173302	2.62979	0.0085437	0.0312128	NA	PFAM transposase, IS111A IS1328 IS1533	-
G12_RASTassembly.CDS.6034_mRNA	762.858	0.454718	0.153537	2.96161	0.00306035	0.0135367	NA	Serine threonine protein kinase	ko:K08282
G12_RASTassembly.CDS.3517_mRNA	1862.38	0.449301	0.177903	2.52553	0.0115522	0.0396403	NA	Topoisomerase IV is essential for chromosome segregation. It relaxes supercoiled DNA. Performs the decatenation events required during the replication of a circular DNA molecule	ko:K02621
G12_RASTassembly.CDS.4638_mRNA	243.316	0.449057	0.167134	2.6868	0.00721395	0.0271452	NA	Enoyl-(Acyl carrier protein) reductase	-
G12_RASTassembly.CDS.952_mRNA	1008.99	0.448524	0.151867	2.95341	0.00314286	0.013854	NA	PFAM AMP-dependent synthetase and ligase	ko:K01897
G12_RASTassembly.CDS.3890_mRNA	465.434	0.447662	0.156583	2.85895	0.00425044	0.0177157	NA	PFAM ATP-binding region, ATPase domain protein	ko:K11711
G12_RASTassembly.CDS.2024_mRNA	637.2	0.446251	0.17509	2.54869	0.0108128	0.037666	NA	ATPase, P-type (transporting), HAD superfamily, subfamily IC	ko:K01531
G12_RASTassembly.CDS.2197_mRNA	1042.84	0.443744	0.157811	2.81187	0.00492537	0.0199971	NA	Belongs to the urease gamma subunit family	ko:K01430
G12_RASTassembly.CDS.5314_mRNA	525.077	0.432239	0.177956	2.4289	0.0151446	0.0494082	NA	Integrase core domain	-
G12_RASTassembly.CDS.4988_mRNA	663.429	0.430376	0.154685	2.78227	0.00539806	0.0214421	NA	SMART AAA ATPase	ko:K06147,ko:K18893
G12_RASTassembly.CDS.5082_mRNA	822.959	0.429768	0.121869	3.52647	0.000421143	0.00252489	NA	Belongs to the TPP enzyme family	ko:K03852
G12_RASTassembly.CDS.3202_mRNA	443.355	0.426856	0.115849	3.68459	0.000229071	0.00152248	NA	Ribosomal protein L11 methyltransferase	ko:K02687
G12_RASTassembly.CDS.6281_mRNA	506.203	0.421585	0.143539	2.93709	0.00331309	0.0144682	NA	Tryptophan halogenase	-
G12_RASTassembly.CDS.1862_mRNA	249.372	0.415399	0.167444	2.48083	0.0131078	0.0439686	NA	Tripartite tricarboxylate transporter family receptor	-
G12_RASTassembly.CDS.6106_mRNA	881.809	0.40508	0.160039	2.53114	0.0113693	0.039117	NA	A protein kinase that phosphorylates Ser and Thr residues. Probably acts to suppress the effects of stress linked to accumulation of reactive oxygen species. Probably involved in the extracytoplasmic stress response	-
G12_RASTassembly.CDS.5504_mRNA	329.546	0.404908	0.156687	2.58419	0.00976081	0.0347165	NA	Specifically dimethylates two adjacent adenosines (A1518 and A1519) in the loop of a conserved hairpin near the 3'-end of 16S rRNA in the 30S particle. May play a critical role in biogenesis of 30S subunits	ko:K02528
G12_RASTassembly.CDS.289_mRNA	567.325	0.382243	0.121125	3.15576	0.00160078	0.00792011	NA	PFAM AMP-dependent synthetase and ligase	ko:K18661
G12_RASTassembly.CDS.3631_mRNA	1009.91	0.374929	0.147486	2.54213	0.0110179	0.0381942	NA	Catalyzes the reversible phosphatidyl group transfer from one phosphatidylglycerol molecule to another to form cardiolipin (CL) (diphosphatidylglycerol) and glycerol	ko:K06131
G12_RASTassembly.CDS.345_mRNA	1675.54	0.367562	0.133291	2.75759	0.00582297	0.0229175	NA	catalyzes the demethylation of specific methylglutamate residues introduced into the chemoreceptors (methyl-accepting chemotaxis proteins) by CheR	ko:K13924
G12_RASTassembly.CDS.199_mRNA	568.605	0.365614	0.149937	2.43846	0.01475	0.0483419	NA	PFAM Acyl-CoA dehydrogenase	ko:K00249
G12_RASTassembly.CDS.1604_mRNA	1052.21	0.354357	0.134509	2.63444	0.0084275	0.03088	NA	FtsX-like permease family	ko:K02004

## Sheet: osmotic down
gene	baseMean	log2FoldChange	lfcSE	stat	pvalue	padj	label	Description	KEGG_ko
G12_RASTassembly.CDS.4038_mRNA	1310	-5.03899	0.44608	-11.2962	1.37075048793011e-29	3.52392535437074e-27	NA	NA	NA
G12_RASTassembly.CDS.4039_mRNA	465.061	-4.57666	0.360573	-12.6927	6.48723999979226e-37	3.79031740715135e-34	NA	Serine aminopeptidase, S33	-
G12_RASTassembly.CDS.867_mRNA	351	-4.4732	0.363153	-12.3177	7.27500716209506e-35	3.06719341489662e-32	NA	PFAM regulatory protein, IclR	-
G12_RASTassembly.CDS.1404_mRNA	377.306	-4.26224	0.346136	-12.3138	7.63577013199719e-35	3.06719341489662e-32	NA	Tripartite tricarboxylate transporter family receptor	-
G12_RASTassembly.CDS.4415_mRNA	852.878	-4.12305	0.444311	-9.27963	1.70062525349789e-20	1.79178991872639e-18	NA	Membrane	-
G12_RASTassembly.CDS.1403_mRNA	217.249	-4.10033	0.375789	-10.9112	1.01852577572849e-27	2.04564536268969e-25	NA	Catalyzes the isomerization between 2-isopropylmalate and 3-isopropylmalate, via the formation of 2-isopropylmaleate	ko:K01704
G12_RASTassembly.CDS.4037_mRNA	1658.19	-3.96369	0.302022	-13.1238	2.40429016289703e-39	2.20748183956274e-36	NA	Bacterial regulatory proteins, tetR family	-
G12_RASTassembly.CDS.3550_mRNA	343.39	-3.83265	0.40477	-9.46871	2.83329861997589e-21	3.25171611260448e-19	NA	Belongs to the thiolase family	ko:K00632
G12_RASTassembly.CDS.4418_mRNA	488.08	-3.76015	0.463203	-8.1177	4.75090449481132e-16	2.60974899044037e-14	NA	PFAM YiaAB two helix domain protein	-
G12_RASTassembly.CDS.4416_mRNA	214.745	-3.68181	0.477236	-7.71486	1.21113280366897e-14	5.3314729651921e-13	NA	Uncharacterized protein conserved in bacteria (DUF2145)	-
G12_RASTassembly.CDS.3109_mRNA	4321.26	-3.63527	0.459392	-7.91321	2.50825800660841e-15	1.21207324875731e-13	NA	PFAM regulatory protein TetR	-
G12_RASTassembly.CDS.1065_mRNA	1114.97	-3.59847	0.382272	-9.41337	4.8049017538806e-21	5.1468505953651e-19	NA	Belongs to the binding-protein-dependent transport system permease family	ko:K11960
G12_RASTassembly.CDS.3551_mRNA	1602.04	-3.57789	0.307877	-11.6211	3.21785242752579e-31	9.48139787540127e-29	NA	Bacterial regulatory proteins, tetR family	ko:K16137
G12_RASTassembly.CDS.1064_mRNA	2915.08	-3.5765	0.318485	-11.2297	2.91321207406968e-29	7.20123615386378e-27	NA	Urea ABC transporter, urea binding protein	ko:K11959
G12_RASTassembly.CDS.1066_mRNA	1376.8	-3.52694	0.380346	-9.27297	1.81031730843145e-20	1.8468110065538e-18	NA	Belongs to the binding-protein-dependent transport system permease family	ko:K11961
G12_RASTassembly.CDS.4629_mRNA	345.352	-3.52688	0.442918	-7.96283	1.68153677105291e-15	8.24979910500539e-14	NA	Tripartite tricarboxylate transporter family receptor	-
G12_RASTassembly.CDS.3107_mRNA	3487.04	-3.52379	0.462272	-7.62275	2.4833021345302e-14	1.03637550770296e-12	NA	Uncharacterized protein conserved in bacteria (DUF2147)	-
G12_RASTassembly.CDS.3108_mRNA	9506.83	-3.44851	0.466421	-7.39356	1.42951329196821e-13	5.07595686601086e-12	NA	PFAM acyl-CoA dehydrogenase domain protein	-
G12_RASTassembly.CDS.59_mRNA	204.186	-3.34712	0.497495	-6.72794	1.72078792931154e-11	4.87202820338557e-10	NA	-	-
G12_RASTassembly.CDS.3567_mRNA	1176.83	-3.33138	0.363592	-9.16242	5.07441838765543e-20	4.94140711779719e-18	NA	aminotransferase class I and II	-
G12_RASTassembly.CDS.1069_mRNA	2071.76	-3.28793	0.366929	-8.96066	3.22727367236165e-19	2.80293079625248e-17	NA	acetamidase formamidase	ko:K01455
G12_RASTassembly.CDS.1068_mRNA	1067.77	-3.28203	0.378271	-8.6764	4.08495577598196e-18	3.12547747288524e-16	NA	ABC transporter, ATP-binding protein	ko:K11963
G12_RASTassembly.CDS.804_mRNA	281.308	-3.26953	0.41641	-7.85172	4.10383657306655e-15	1.95373019667398e-13	NA	Helix-turn-helix domain	-
G12_RASTassembly.CDS.6321_mRNA	990.779	-3.25692	0.326145	-9.98613	1.75297814551752e-23	2.44921533505242e-21	NA	LysR substrate binding domain	-
G12_RASTassembly.CDS.1810_mRNA	1232.22	-3.2349	0.466656	-6.93207	4.14717982064371e-12	1.24551050034005e-10	NA	PFAM Uncharacterised conserved protein UCP030820	-
G12_RASTassembly.CDS.1402_mRNA	793.572	-3.20607	0.249257	-12.8625	7.31845172662961e-38	5.87946115588106e-35	NA	Catalyzes the isomerization between 2-isopropylmalate and 3-isopropylmalate, via the formation of 2-isopropylmaleate	ko:K01703
G12_RASTassembly.CDS.1849_mRNA	4851.86	-3.2008	0.37963	-8.43138	3.41626105912979e-17	2.26353709556981e-15	NA	heavy metal translocating P-type ATPase	ko:K01534
G12_RASTassembly.CDS.2780_mRNA	1293.3	-3.14805	0.344958	-9.12587	7.11606520990025e-20	6.72572810353367e-18	NA	Histidine kinase	-
G12_RASTassembly.CDS.2361_mRNA	6189.39	-3.10101	0.379812	-8.16461	3.22482493943468e-16	1.83415485714572e-14	NA	Saccharopine dehydrogenase	ko:K00290
G12_RASTassembly.CDS.2517_mRNA	186.245	-3.00924	0.302342	-9.95308	2.44487505991917e-23	3.34323659789373e-21	NA	Peptidase A24A, prepilin type IV	ko:K02278
G12_RASTassembly.CDS.4630_mRNA	364.782	-3.0017	0.414816	-7.23621	4.61387567181782e-13	1.5444468199361e-11	NA	Taurine catabolism dioxygenase TauD, TfdA family	ko:K06912
G12_RASTassembly.CDS.1666_mRNA	1109.61	-2.98763	0.269014	-11.1059	1.17461305471098e-28	2.69615646522408e-26	NA	NA	NA
G12_RASTassembly.CDS.1067_mRNA	982.388	-2.96801	0.340424	-8.71857	2.81735297394678e-18	2.20818628823853e-16	NA	urea ABC transporter, ATP-binding protein	ko:K11962
G12_RASTassembly.CDS.2360_mRNA	458.137	-2.88417	0.323585	-8.91318	4.95910482414641e-19	4.19370614536697e-17	NA	PFAM regulatory protein AsnC Lrp family	-
G12_RASTassembly.CDS.2873_mRNA	876.616	-2.87574	0.346186	-8.30694	9.82044798681099e-17	6.12776885545964e-15	NA	FAD linked oxidase domain protein	-
G12_RASTassembly.CDS.1070_mRNA	38.6004	-2.86413	0.505521	-5.6657	1.46425900962173e-08	2.5782993574901e-07	NA	TIGRFAM regulatory protein, FmdB family	-
G12_RASTassembly.CDS.1811_mRNA	8684.72	-2.81967	0.447545	-6.3003	2.97076058002271e-10	7.23222660901741e-09	NA	nitrite sulfite reductase, hemoprotein beta-component, ferrodoxin domain protein	ko:K00381,ko:K00392
G12_RASTassembly.CDS.4420_mRNA	556.657	-2.81047	0.463507	-6.06349	1.33200567184643e-09	2.89216231518817e-08	NA	-	-
G12_RASTassembly.CDS.58_mRNA	76.9536	-2.80431	0.546411	-5.13224	2.86321262852825e-07	3.72507440557714e-06	NA	helix_turn_helix multiple antibiotic resistance protein	-
G12_RASTassembly.CDS.6047_mRNA	4111.36	-2.79409	0.32723	-8.53861	1.35844207982444e-17	9.38785725487276e-16	NA	Amidase	ko:K21801
G12_RASTassembly.CDS.4380_mRNA	246.311	-2.72812	0.294062	-9.27734	1.73755812715817e-20	1.80117517471702e-18	NA	PFAM regulatory protein, MarR	-
G12_RASTassembly.CDS.6048_mRNA	2021.79	-2.72619	0.367437	-7.41949	1.17569932347462e-13	4.31783974398366e-12	NA	Domain of unknown function DUF302	-
G12_RASTassembly.CDS.4381_mRNA	620.423	-2.67731	0.27656	-9.68074	3.64057005468506e-22	4.49960456566555e-20	NA	Belongs to the enoyl-CoA hydratase isomerase family	-
G12_RASTassembly.CDS.2872_mRNA	429.843	-2.62748	0.346064	-7.59245	3.13903722506405e-14	1.26884227959036e-12	NA	Regulatory protein GntR HTH	-
G12_RASTassembly.CDS.60_mRNA	435.984	-2.62507	0.338337	-7.75876	8.57667503413697e-15	3.90938230102115e-13	NA	LysR substrate binding domain	-
G12_RASTassembly.CDS.4379_mRNA	1402.21	-2.60254	0.203047	-12.8174	1.30995641594915e-37	8.41908988530518e-35	NA	PFAM NADH flavin oxidoreductase NADH oxidase	ko:K00219,ko:K09461
G12_RASTassembly.CDS.1809_mRNA	3919.86	-2.58841	0.433511	-5.97082	2.36061117045414e-09	4.84717188259066e-08	NA	PFAM phosphoadenosine phosphosulfate reductase	ko:K00390
G12_RASTassembly.CDS.4182_mRNA	3180.8	-2.58391	0.24282	-10.6413	1.91509795067756e-26	3.41898181361242e-24	NA	TIGRFAM methylmalonate-semialdehyde dehydrogenase	ko:K00140
G12_RASTassembly.CDS.4989_mRNA	285.827	-2.58026	0.23807	-10.8382	2.26838697755827e-27	4.28791856022558e-25	NA	Glyoxalase/Bleomycin resistance protein/Dioxygenase superfamily	-
G12_RASTassembly.CDS.1867_mRNA	171.052	-2.5655	0.432248	-5.93525	2.93392370383514e-09	5.87424537213347e-08	NA	Siderophore-interacting protein	-
G12_RASTassembly.CDS.1808_mRNA	2184.48	-2.55651	0.377574	-6.77087	1.28012743704682e-11	3.67293707049102e-10	NA	PFAM phosphoadenosine phosphosulfate reductase	ko:K00957
G12_RASTassembly.CDS.2781_mRNA	167.912	-2.5556	0.367677	-6.95066	3.63578835131328e-12	1.10409662420807e-10	NA	helix_turn_helix, Lux Regulon	-
G12_RASTassembly.CDS.1753_mRNA	468.204	-2.54487	0.316928	-8.02981	9.76231809832356e-16	5.05987245305851e-14	NA	-	-
G12_RASTassembly.CDS.6322_mRNA	180.207	-2.52805	0.371249	-6.80958	9.7881483630448e-12	2.85947406951313e-10	NA	NA	NA
G12_RASTassembly.CDS.1298_mRNA	553.649	-2.52123	0.30325	-8.31404	9.24959067043623e-17	5.82814894498957e-15	NA	Bacterial regulatory proteins, tetR family	-
G12_RASTassembly.CDS.4734_mRNA	384.681	-2.47998	0.333923	-7.4268	1.11255387753424e-13	4.13316980977606e-12	NA	Helix-turn-helix domain	ko:K01647
G12_RASTassembly.CDS.386_mRNA	1627.71	-2.41575	0.427704	-5.64818	1.62156115953016e-08	2.81669556008117e-07	NA	Spore Coat Protein U domain	-
G12_RASTassembly.CDS.4479_mRNA	330.281	-2.41011	0.19353	-12.4534	1.33997037641456e-35	6.25542710383935e-33	NA	beta-keto acid cleavage enzyme	-
G12_RASTassembly.CDS.3106_mRNA	3071.41	-2.40503	0.375961	-6.39703	1.58430161820109e-10	3.99306137261898e-09	NA	3-hydroxyacyl-CoA dehydrogenase	ko:K07516
G12_RASTassembly.CDS.3865_mRNA	428.541	-2.38941	0.279442	-8.55064	1.2240517357372e-17	8.55106576693803e-16	NA	PFAM ABC transporter related	ko:K02049
G12_RASTassembly.CDS.1973_mRNA	1693.66	-2.38937	0.367538	-6.501	7.97872704535023e-11	2.09303178450881e-09	NA	Guanine deaminase	ko:K01487
G12_RASTassembly.CDS.3864_mRNA	445.474	-2.38043	0.264506	-8.99956	2.26630545877755e-19	2.02299238660602e-17	NA	Creatinine amidohydrolase	ko:K01470
G12_RASTassembly.CDS.387_mRNA	252.761	-2.34467	0.450727	-5.20197	1.97186667774241e-07	2.65129438030345e-06	NA	Pili and flagellar-assembly chaperone, PapD N-terminal domain	ko:K07346
G12_RASTassembly.CDS.1411_mRNA	146.175	-2.32457	0.334179	-6.95607	3.49900604006549e-12	1.07598621145937e-10	NA	helix_turn_helix multiple antibiotic resistance protein	-
G12_RASTassembly.CDS.2815_mRNA	122.1	-2.31227	0.389338	-5.93897	2.86813225636444e-09	5.76046437864196e-08	NA	esterase of the alpha beta	ko:K07002
G12_RASTassembly.CDS.2524_mRNA	372.268	-2.28746	0.209827	-10.9016	1.1323449254019e-27	2.20532752592667e-25	NA	PFAM regulatory protein, MarR	-
G12_RASTassembly.CDS.803_mRNA	36.0328	-2.27336	0.780929	-2.9111	0.00360163	0.0154112	NA	PFAM GCN5-related N-acetyltransferase	-
G12_RASTassembly.CDS.4417_mRNA	149.428	-2.25106	0.473891	-4.75017	2.0324737517511e-06	2.22913119496661e-05	NA	-	-
G12_RASTassembly.CDS.2344_mRNA	624.817	-2.23664	0.448359	-4.98851	6.08478631327194e-07	7.42066824201114e-06	NA	Helix-turn-helix domain	-
G12_RASTassembly.CDS.3607_mRNA	344.416	-2.2271	0.213889	-10.4124	2.1766890629857e-25	3.6814685810024e-23	NA	Transcriptional regulator	-
G12_RASTassembly.CDS.2516_mRNA	140.039	-2.21296	0.367612	-6.01982	1.74615594585517e-09	3.70380998812251e-08	NA	Flp pilus assembly protein CpaB	ko:K02279
G12_RASTassembly.CDS.2427_mRNA	2399.6	-2.19808	0.252235	-8.71442	2.92244066287309e-18	2.26295495666088e-16	NA	PFAM regulatory protein TetR	ko:K09017
G12_RASTassembly.CDS.4203_mRNA	126.285	-2.18425	0.488938	-4.46734	7.91974714449043e-06	7.77102517521222e-05	NA	Belongs to the D-glutamate cyclase family	-
G12_RASTassembly.CDS.5176_mRNA	253.538	-2.16195	0.345992	-6.24855	4.1426812783766e-10	9.93470618512179e-09	NA	Tripartite tricarboxylate transporter family receptor	-
G12_RASTassembly.CDS.5203_mRNA	661.087	-2.15827	0.260948	-8.27088	1.32976106133046e-16	8.06261730299141e-15	NA	Catalyzes the reduction of FMN to FMNH2 which is used to reduce pyrimidine by RutA via the Rut pathway	ko:K09024
G12_RASTassembly.CDS.1701_mRNA	1124.93	-2.15677	0.175293	-12.3038	8.64635003465194e-35	3.268828921924e-32	NA	Belongs to the 'phage' integrase family	-
G12_RASTassembly.CDS.5145_mRNA	43312.3	-2.13421	0.668358	-3.19322	0.00140696	0.00712151	NA	ATP synthase	ko:K02116
G12_RASTassembly.CDS.1848_mRNA	1129.29	-2.12927	0.258213	-8.24619	1.6352567633736e-16	9.73129186870566e-15	NA	Sodium/hydrogen exchanger family	-
G12_RASTassembly.CDS.2403_mRNA	338.406	-2.12768	0.287261	-7.40676	1.29419089306108e-13	4.672901612193e-12	NA	PFAM regulatory protein, MarR	-
G12_RASTassembly.CDS.2791_mRNA	181.676	-2.11993	0.2062	-10.2809	8.5879863135282e-25	1.34621922041575e-22	NA	-	-
G12_RASTassembly.CDS.5200_mRNA	2192.33	-2.11963	0.282389	-7.50606	6.09330520867512e-14	2.3450103339015e-12	NA	May reduce aminoacrylate peracid to aminoacrylate. Required to remove a toxic intermediate produce by the pyrimidine nitrogen degradation	ko:K09021
G12_RASTassembly.CDS.4710_mRNA	821.964	-2.11568	0.275176	-7.68846	1.48914690842579e-14	6.42332025533728e-13	NA	Carboxymuconolactone decarboxylase family	-
G12_RASTassembly.CDS.2814_mRNA	1779.81	-2.10424	0.392397	-5.36253	8.20627173478077e-08	1.21805331268905e-06	NA	PFAM alkyl hydroperoxide reductase Thiol specific antioxidant Mal allergen	ko:K03386
G12_RASTassembly.CDS.3241_mRNA	1130.09	-2.09758	0.348709	-6.01529	1.79570378824982e-09	3.79637771285579e-08	NA	PFAM OmpW family protein	ko:K07275
G12_RASTassembly.CDS.3105_mRNA	989.344	-2.07203	0.437941	-4.7313	2.2308759004028e-06	2.42603035734159e-05	NA	Protein of unknown function (DUF559)	-
G12_RASTassembly.CDS.4890_mRNA	205.403	-2.06771	0.39311	-5.25988	1.44151318336273e-07	2.03171167312988e-06	NA	Winged helix-turn helix	-
G12_RASTassembly.CDS.2797_mRNA	182.245	-2.06263	0.313541	-6.57851	4.7518644062068e-11	1.28861740669583e-09	NA	FMN reductase	ko:K00299
G12_RASTassembly.CDS.1752_mRNA	527.06	-2.04851	0.247162	-8.28812	1.15047817971403e-16	7.1097339048289e-15	NA	PFAM 3-Oxoacyl- acyl-carrier-protein (ACP) synthase III	ko:K00648
G12_RASTassembly.CDS.4382_mRNA	225.211	-2.04512	0.309358	-6.61087	3.82070575704781e-11	1.04492237874665e-09	NA	PFAM acyl-CoA dehydrogenase domain protein	ko:K00249
G12_RASTassembly.CDS.2779_mRNA	268.236	-2.03493	0.328462	-6.19534	5.81603446914952e-10	1.36422093186949e-08	NA	NA	NA
G12_RASTassembly.CDS.1988_mRNA	744.968	-2.02982	0.327336	-6.20103	5.60951595420062e-10	1.32059923214826e-08	NA	Catalyzes the isomerization of citrate to isocitrate via cis-aconitate	ko:K01681
G12_RASTassembly.CDS.2518_mRNA	73.5122	-2.02922	0.365746	-5.54816	2.88685108142747e-08	4.76961231371063e-07	NA	NA	NA
G12_RASTassembly.CDS.4858_mRNA	1397.94	-2.02419	0.337949	-5.98963	2.10321504222249e-09	4.34641899561542e-08	NA	Belongs to the membrane fusion protein (MFP) (TC 8.A.1) family	-
G12_RASTassembly.CDS.1807_mRNA	1674.98	-2.01939	0.343022	-5.88706	3.93121648962414e-09	7.7502847787774e-08	NA	Belongs to the TRAFAC class translation factor GTPase superfamily. Classic translation factor GTPase family. CysN NodQ subfamily	ko:K00956
G12_RASTassembly.CDS.3866_mRNA	379.781	-2.01412	0.257151	-7.83246	4.78407887575433e-15	2.24432663755278e-13	NA	PFAM binding-protein-dependent transport systems inner membrane component	ko:K02050
G12_RASTassembly.CDS.385_mRNA	7266.37	-2.01112	0.245303	-8.19853	2.43346995620649e-16	1.40900102779632e-14	NA	Polysaccharide biosynthesis/export protein	ko:K01991
G12_RASTassembly.CDS.1357_mRNA	493.549	-2.00806	0.220607	-9.10244	8.83250556408315e-20	8.2270309072989e-18	NA	FAD binding domain in molybdopterin dehydrogenase	ko:K03519
G12_RASTassembly.CDS.2790_mRNA	325.199	-2.00585	0.281004	-7.13818	9.45721703885994e-13	3.08535705120573e-11	NA	Flp/Fap pilin component	-
G12_RASTassembly.CDS.4859_mRNA	4646.07	-2.00346	0.272625	-7.34875	2.00061599253317e-13	6.95024809946524e-12	NA	Belongs to the resistance-nodulation-cell division (RND) (TC 2.A.6) family	-
G12_RASTassembly.CDS.2429_mRNA	334.629	-1.99702	0.325059	-6.14355	8.06996697206763e-10	1.81984834138522e-08	NA	SMART Rhodanese domain protein	-
G12_RASTassembly.CDS.2428_mRNA	1951.8	-1.99656	0.248759	-8.02606	1.00649935515269e-15	5.17501708445307e-14	NA	Methyltransferase type 11	ko:K00573
G12_RASTassembly.CDS.2359_mRNA	535.596	-1.99274	0.268987	-7.4083	1.27927142671331e-13	4.64512850818443e-12	NA	racemase activity, acting on amino acids and derivatives	-
G12_RASTassembly.CDS.5202_mRNA	2145.79	-1.98922	0.200571	-9.91775	3.48509060217498e-23	4.49412469682985e-21	NA	nitroreductase	ko:K09019
G12_RASTassembly.CDS.1412_mRNA	420.103	-1.98779	0.268141	-7.41322	1.23273656081558e-13	4.50158970247824e-12	NA	Rieske [2Fe-2S] domain	-
G12_RASTassembly.CDS.2816_mRNA	2545.86	-1.97512	0.335715	-5.88332	4.0212207145797e-09	7.9034818142519e-08	NA	TIGRFAM sulfate ABC transporter, periplasmic sulfate-binding protein	ko:K02048
G12_RASTassembly.CDS.5371_mRNA	5978.89	-1.96412	0.616496	-3.18593	0.00144287	0.00725045	NA	Catalyzes the transfer of a methyl group from 5- methyltetrahydrofolate to homocysteine resulting in methionine formation	ko:K00549
G12_RASTassembly.CDS.2789_mRNA	97.2899	-1.96274	0.268098	-7.32098	2.46164118307115e-13	8.50589671161197e-12	NA	Flp Fap pilin component	ko:K02651
G12_RASTassembly.CDS.1081_mRNA	1022.18	-1.96163	0.168743	-11.625	3.07675953770286e-31	9.48139787540127e-29	NA	PFAM Extracellular ligand-binding receptor	-
G12_RASTassembly.CDS.4946_mRNA	936.498	-1.95483	0.273182	-7.15577	8.32050066090474e-13	2.72836008916504e-11	NA	PFAM AMP-dependent synthetase and ligase	ko:K04784
G12_RASTassembly.CDS.6240_mRNA	909.824	-1.95474	0.328611	-5.9485	2.70618062517834e-09	5.50399458165228e-08	NA	Transcription regulator MerR DNA binding	-
G12_RASTassembly.CDS.1751_mRNA	635.392	-1.9464	0.308068	-6.31808	2.64832210527675e-10	6.52136634889412e-09	NA	Fatty acid desaturase	-
G12_RASTassembly.CDS.6062_mRNA	332.948	-1.94037	0.272721	-7.11486	1.12024828101697e-12	3.63628065762426e-11	NA	Autotransporter beta-domain	-
G12_RASTassembly.CDS.5201_mRNA	1943.7	-1.93484	0.278567	-6.94569	3.76622341047043e-12	1.13640928915932e-10	NA	May increase the rate of spontaneous hydrolysis of aminoacrylate to malonic semialdehyde. Required to remove a toxic intermediate produce in the pyrimidine nitrogen degradation	ko:K09023
G12_RASTassembly.CDS.1866_mRNA	538.157	-1.92882	0.240414	-8.02294	1.03239875606777e-15	5.26605302003776e-14	NA	Transcriptional regulator PadR-like family	-
G12_RASTassembly.CDS.4650_mRNA	260.129	-1.92767	0.285138	-6.76048	1.3753351179313e-11	3.91118531103736e-10	NA	Regulatory protein tetr	-
G12_RASTassembly.CDS.6323_mRNA	612.21	-1.91044	0.262347	-7.2821	3.28663354439986e-13	1.12052135797979e-11	NA	Rieske [2Fe-2S] domain	-
G12_RASTassembly.CDS.4886_mRNA	2399.29	-1.89527	0.356169	-5.32127	1.0304463361961e-07	1.50515422789371e-06	NA	Belongs to the binding-protein-dependent transport system permease family	ko:K01998
G12_RASTassembly.CDS.1358_mRNA	3308.62	-1.88856	0.231745	-8.14929	3.66061961135192e-16	2.06375458264551e-14	NA	aldehyde oxidase and xanthine dehydrogenase, molybdopterin binding	ko:K03520
G12_RASTassembly.CDS.5404_mRNA	420.376	-1.87962	0.309409	-6.07487	1.24085207074516e-09	2.71257015601331e-08	NA	Transcriptional regulator, MarR family with acetyltransferase activity	-
G12_RASTassembly.CDS.5064_mRNA	1380.27	-1.87382	0.182838	-10.2485	1.20188618901755e-24	1.83917203257519e-22	NA	Transglycosylase	-
G12_RASTassembly.CDS.4945_mRNA	670.508	-1.87249	0.249421	-7.50735	6.03355379451325e-14	2.33600302634558e-12	NA	Beta-ketoacyl synthase	ko:K04786
G12_RASTassembly.CDS.77_mRNA	10675.9	-1.8589	0.330652	-5.62192	1.88851422397597e-08	3.25192204445415e-07	NA	Catalyzes the synthesis of GMP from XMP	ko:K01951
G12_RASTassembly.CDS.425_mRNA	237.047	-1.84905	0.387713	-4.76912	1.85034075047603e-06	2.03981818238584e-05	NA	Tripartite tricarboxylate transporter family receptor	-
G12_RASTassembly.CDS.3797_mRNA	290.595	-1.84593	0.205577	-8.97925	2.72628481986754e-19	2.4002510325053e-17	NA	LysR substrate binding domain	-
G12_RASTassembly.CDS.2523_mRNA	90.3748	-1.83841	0.303855	-6.05029	1.44582817842455e-09	3.11728400834734e-08	NA	PFAM thioesterase superfamily protein	ko:K01075
G12_RASTassembly.CDS.4888_mRNA	1944.68	-1.82706	0.311966	-5.85659	4.72453542594258e-09	9.17359189804621e-08	NA	abc-type branched-chain amino acid transport	ko:K01996
G12_RASTassembly.CDS.5199_mRNA	4291.78	-1.81961	0.272801	-6.67011	2.55608876276309e-11	7.08102693029239e-10	NA	Hydrolase	ko:K09020
G12_RASTassembly.CDS.3312_mRNA	408.149	-1.81217	0.322505	-5.61904	1.92023402340154e-08	3.29102508490712e-07	NA	LysR substrate binding domain	-
G12_RASTassembly.CDS.4167_mRNA	269.974	-1.81086	0.208982	-8.66517	4.50845027713851e-18	3.36928022455456e-16	NA	-	-
G12_RASTassembly.CDS.2345_mRNA	1061.78	-1.79972	0.39768	-4.52554	6.02401787845299e-06	6.10668184618571e-05	NA	Pfam:HipA_N	ko:K07154
G12_RASTassembly.CDS.2402_mRNA	277.502	-1.77365	0.308548	-5.74838	9.01038162846733e-09	1.67396169195066e-07	NA	Major Facilitator Superfamily	-
G12_RASTassembly.CDS.4477_mRNA	234.771	-1.75097	0.203933	-8.586	9.00499908901258e-18	6.43056990500932e-16	NA	Catechol dioxygenase N terminus	ko:K03381
G12_RASTassembly.CDS.120_mRNA	551.468	-1.74627	0.253559	-6.88704	5.69662587281017e-12	1.68719882417285e-10	NA	Peptidase family M41	-
G12_RASTassembly.CDS.4889_mRNA	1199.3	-1.73262	0.315637	-5.4893	4.03539472981345e-08	6.40382269839779e-07	NA	COG0477 Permeases of the major facilitator superfamily	-
G12_RASTassembly.CDS.1788_mRNA	267.389	-1.73002	0.325242	-5.31916	1.04245936836528e-07	1.51924860781942e-06	NA	4-hydroxybenzoate 3-monooxygenase	ko:K00481
G12_RASTassembly.CDS.4136_mRNA	261.912	-1.71574	0.278127	-6.16892	6.87589404653078e-10	1.57826325132333e-08	NA	-	-
G12_RASTassembly.CDS.5210_mRNA	4023.92	-1.71567	0.204713	-8.38088	5.25347748228322e-17	3.44531630394227e-15	NA	Belongs to the binding-protein-dependent transport system permease family	ko:K02057
G12_RASTassembly.CDS.4887_mRNA	2007.35	-1.70575	0.353245	-4.8288	1.37358521021647e-06	1.55972299400375e-05	NA	pfam abc	ko:K01995
G12_RASTassembly.CDS.1755_mRNA	1415.77	-1.70133	0.418406	-4.06623	4.7780697611735e-05	0.000387736	NA	-	-
G12_RASTassembly.CDS.79_mRNA	2584.56	-1.69879	0.369603	-4.59627	4.30126245383479e-06	4.46594730061328e-05	NA	Antitoxin component of a toxin-antitoxin (TA) module	-
G12_RASTassembly.CDS.5177_mRNA	137.567	-1.69475	0.406279	-4.1714	3.0273911714579e-05	0.000261168	NA	Peptidase dimerisation domain	ko:K01295
G12_RASTassembly.CDS.5234_mRNA	972.223	-1.68393	0.26001	-6.47641	9.39291894120622e-11	2.41957346401547e-09	NA	PFAM regulatory protein AsnC Lrp family	ko:K03719
G12_RASTassembly.CDS.5209_mRNA	1412.4	-1.6807	0.214883	-7.82146	5.22157092421164e-15	2.42781580066942e-13	NA	Belongs to the binding-protein-dependent transport system permease family	ko:K02057
G12_RASTassembly.CDS.1574_mRNA	319.886	-1.67789	0.323529	-5.18621	2.14612294558339e-07	2.86164567868556e-06	NA	Belongs to the enoyl-CoA hydratase isomerase family	-
G12_RASTassembly.CDS.1362_mRNA	269.141	-1.67583	0.380958	-4.39899	1.08757459616238e-05	0.000104171	NA	Aromatic-ring-hydroxylating dioxygenase, beta subunit	ko:K16320
G12_RASTassembly.CDS.3332_mRNA	618.71	-1.67108	0.278104	-6.00883	1.86871907225781e-09	3.91213598612409e-08	NA	Belongs to the DapA family	ko:K21062
G12_RASTassembly.CDS.2792_mRNA	232.254	-1.66571	0.246242	-6.76451	1.3376277823079e-11	3.82085944750795e-10	NA	Type II and III secretion system protein	ko:K02280
G12_RASTassembly.CDS.6437_mRNA	155.805	-1.66117	0.319748	-5.19526	2.04432201418113e-07	2.73726199690461e-06	NA	Beta-ketoacyl synthase	ko:K04786
G12_RASTassembly.CDS.513_mRNA	4099.43	-1.65958	0.419943	-3.95193	7.75233933955971e-05	0.000591737	NA	Involved in peptide bond synthesis. Stimulates efficient translation and peptide-bond synthesis on native or reconstituted 70S ribosomes in vitro. Probably functions indirectly by altering the affinity of the ribosome for aminoacyl-tRNA, thus increasing their reactivity as acceptors for peptidyl transferase	ko:K02356
G12_RASTassembly.CDS.4949_mRNA	184.927	-1.64649	0.22516	-7.31255	2.62128194846271e-13	9.00907972340633e-12	NA	alpha beta	-
G12_RASTassembly.CDS.1361_mRNA	522.412	-1.64538	0.290175	-5.67031	1.42539865174164e-08	2.53067324164186e-07	NA	Rieske 2Fe-2S domain protein	ko:K16319,ko:K18242
G12_RASTassembly.CDS.2817_mRNA	310.974	-1.63523	0.269027	-6.07833	1.21443774460639e-09	2.66388784456834e-08	NA	Sulfate ABC transporter inner membrane subunit CysT	ko:K02046,ko:K15496
G12_RASTassembly.CDS.1356_mRNA	937.546	-1.62965	0.171924	-9.47888	2.57036626455623e-21	3.00358981496416e-19	NA	[2Fe-2S] binding domain	ko:K03518
G12_RASTassembly.CDS.5536_mRNA	338.659	-1.61966	0.211921	-7.64277	2.12596982263785e-14	8.93046277783888e-13	NA	Peptidase inhibitor I78 family	-
G12_RASTassembly.CDS.1863_mRNA	1480.76	-1.60198	0.173407	-9.23826	2.50542528908644e-20	2.51599505202477e-18	NA	PFAM conserved	-
G12_RASTassembly.CDS.2386_mRNA	7243.43	-1.60008	0.288932	-5.53793	3.06069176334949e-08	5.00536029594075e-07	NA	Putative diguanylate phosphodiesterase	-
G12_RASTassembly.CDS.5943_mRNA	507.2	-1.597	0.176281	-9.05939	1.31177579376107e-19	1.20439757521463e-17	NA	TIGRFAM HipA, N-terminal	ko:K07154
G12_RASTassembly.CDS.4896_mRNA	811.854	-1.58994	0.269282	-5.90438	3.53970722536886e-09	7.04325025927111e-08	NA	KR domain	ko:K18337
G12_RASTassembly.CDS.2520_mRNA	221.059	-1.58593	0.237663	-6.67299	2.50639479315116e-11	6.9734196257933e-10	NA	NA	NA
G12_RASTassembly.CDS.4885_mRNA	5045.62	-1.58239	0.352445	-4.48974	7.13103294650441e-06	7.11254648151431e-05	NA	Belongs to the binding-protein-dependent transport system permease family	ko:K01997
G12_RASTassembly.CDS.11_mRNA	654.035	-1.58225	0.282754	-5.59587	2.19516464097793e-08	3.68363528657053e-07	NA	Type IV Pilus-assembly protein W	ko:K02672
G12_RASTassembly.CDS.4953_mRNA	437.229	-1.5821	0.248214	-6.37394	1.84227397589357e-10	4.57154241045094e-09	NA	Catalyzes the two-step NADP-dependent conversion of GDP- 4-dehydro-6-deoxy-D-mannose to GDP-fucose, involving an epimerase and a reductase reaction	ko:K02377
G12_RASTassembly.CDS.4950_mRNA	260.444	-1.57328	0.241778	-6.50715	7.65886009144391e-11	2.02565818138724e-09	NA	PFAM Polysaccharide export protein	ko:K01991
G12_RASTassembly.CDS.5198_mRNA	13909.8	-1.56974	0.296864	-5.28776	1.23823967051945e-07	1.77242012526247e-06	NA	Catalyzes the pyrimidine ring opening between N-3 and C- 4 by an unusual flavin hydroperoxide-catalyzed mechanism to yield ureidoacrylate peracid. It cleaves pyrmidine rings directly by adding oxygen atoms, making a toxic ureidoacrylate peracid product which can be spontaneously reduced to ureidoacrylate	ko:K09018,ko:K17228
G12_RASTassembly.CDS.2525_mRNA	118.287	-1.56621	0.404605	-3.87096	0.000108409	0.000791754	NA	Short-chain dehydrogenase reductase sdr	ko:K00019,ko:K07535
G12_RASTassembly.CDS.4952_mRNA	966.002	-1.56313	0.278957	-5.60346	2.10118922190982e-08	3.553774507688e-07	NA	Bacterial sugar transferase	ko:K00996,ko:K03606
G12_RASTassembly.CDS.4884_mRNA	14558.7	-1.56167	0.35526	-4.39585	1.10342573698239e-05	0.000105375	NA	Extracellular liganD-binding receptor	ko:K01999
G12_RASTassembly.CDS.3319_mRNA	6346.09	-1.5575	0.431285	-3.6113	0.000304669	0.00193489	NA	-	-
G12_RASTassembly.CDS.5237_mRNA	532.795	-1.55277	0.202439	-7.67031	1.71586586893149e-14	7.30322512557792e-13	NA	PFAM aromatic amino acid	ko:K00500
G12_RASTassembly.CDS.2220_mRNA	489.125	-1.54261	0.360484	-4.27928	1.87503002076119e-05	0.000171909	NA	Belongs to the bacterial ribosomal protein bL27 family	ko:K02899
G12_RASTassembly.CDS.2521_mRNA	93.8767	-1.53795	0.369715	-4.15984	3.18467928267557e-05	0.00027291	NA	NA	NA
G12_RASTassembly.CDS.4402_mRNA	28274.7	-1.53541	0.474371	-3.23672	0.0012091	0.00627192	NA	Binds to 23S rRNA. Forms part of two intersubunit bridges in the 70S ribosome	ko:K02874
G12_RASTassembly.CDS.4172_mRNA	661.342	-1.53078	0.283507	-5.39945	6.68457428607304e-08	1.01324903152338e-06	NA	NA	NA
G12_RASTassembly.CDS.5235_mRNA	2374.47	-1.5215	0.241359	-6.30388	2.9029341927953e-10	7.0939764475648e-09	NA	PFAM Glyoxalase bleomycin resistance protein dioxygenase	ko:K00457
G12_RASTassembly.CDS.39_mRNA	484.691	-1.50683	0.333788	-4.51433	6.35186985411636e-06	6.41878420635312e-05	NA	-	-
G12_RASTassembly.CDS.366_mRNA	1570.71	-1.50651	0.234327	-6.42908	1.28376737471187e-10	3.26117506611588e-09	NA	(Lipo)protein	-
G12_RASTassembly.CDS.5211_mRNA	1047.37	-1.50171	0.240531	-6.24332	4.28389600152967e-10	1.02351671382272e-08	NA	Isochorismatase	-
G12_RASTassembly.CDS.910_mRNA	837.675	-1.50019	0.457263	-3.28081	0.00103509	0.00545289	NA	PFAM fumarylacetoacetate (FAA) hydrolase	ko:K16165
G12_RASTassembly.CDS.2564_mRNA	587.395	-1.49977	0.335162	-4.47475	7.65010884703264e-06	7.54098919630042e-05	NA	An accessory protein needed during the final step in the assembly of 30S ribosomal subunit, possibly for assembly of the head region. Probably interacts with S19. Essential for efficient processing of 16S rRNA. May be needed both before and after RbfA during the maturation of 16S rRNA. It has affinity for free ribosomal 30S subunits but not for 70S ribosomes	ko:K02860
G12_RASTassembly.CDS.5247_mRNA	94.3511	-1.49467	0.335739	-4.45188	8.51233996352975e-06	8.30179194925731e-05	NA	-	-
G12_RASTassembly.CDS.4948_mRNA	145.009	-1.49302	0.322716	-4.62642	3.72036383902735e-06	3.90061637739458e-05	NA	Serine aminopeptidase, S33	-
G12_RASTassembly.CDS.5341_mRNA	594.854	-1.4789	0.266507	-5.5492	2.86977482120805e-08	4.75361927214025e-07	NA	PFAM regulatory protein TetR	-
G12_RASTassembly.CDS.4711_mRNA	349.144	-1.47136	0.300228	-4.90082	9.54365711910854e-07	1.12751993206821e-05	NA	Ethyl tert-butyl ether degradation EthD	-
G12_RASTassembly.CDS.5236_mRNA	1114.77	-1.4707	0.241453	-6.09104	1.12181283838137e-09	2.47762581177906e-08	NA	PFAM Extracellular solute-binding protein, family 3	ko:K01713
G12_RASTassembly.CDS.3125_mRNA	197.47	-1.46414	0.322243	-4.54358	5.53057687522492e-06	5.65103618077434e-05	NA	UbiC transcription regulator-associated	ko:K03710
G12_RASTassembly.CDS.2008_mRNA	3215.46	-1.46365	0.222064	-6.59114	4.36458263772647e-11	1.18860900901136e-09	NA	CO dehydrogenase flavoprotein domain protein	ko:K13481
G12_RASTassembly.CDS.356_mRNA	217.793	-1.46143	0.274408	-5.32575	1.00536052497482e-07	1.47185696902349e-06	NA	PFAM regulatory protein LacI	ko:K02529
G12_RASTassembly.CDS.78_mRNA	917.592	-1.45192	0.267404	-5.42966	5.646009902789e-08	8.6810779055562e-07	NA	Toxic component of a toxin-antitoxin (TA) module. An RNase	-
G12_RASTassembly.CDS.2033_mRNA	717.896	-1.45171	0.251839	-5.76445	8.19259641713391e-09	1.54410021034955e-07	NA	PFAM Polysaccharide deacetylase	ko:K01452
G12_RASTassembly.CDS.1027_mRNA	13369.7	-1.44648	0.447181	-3.23465	0.00121791	0.0063068	NA	Interacts with and stabilizes bases of the 16S rRNA that are involved in tRNA selection in the A site and with the mRNA backbone. Located at the interface of the 30S and 50S subunits, it traverses the body of the 30S subunit contacting proteins on the other side and probably holding the rRNA structure together. The combined cluster of proteins S8, S12 and S17 appears to hold together the shoulder…	ko:K02950
G12_RASTassembly.CDS.4347_mRNA	887.112	-1.44539	0.181297	-7.97249	1.55510964686413e-15	7.6882228464583e-14	NA	Transcriptional regulator, Crp Fnr family	-
G12_RASTassembly.CDS.2551_mRNA	146.205	-1.44007	0.317218	-4.53969	5.63362671108339e-06	5.74139916199724e-05	NA	3-hydroxyacyl-CoA dehydrogenase, NAD binding domain	ko:K00074
G12_RASTassembly.CDS.2078_mRNA	325.014	-1.43695	0.380328	-3.77818	0.000157979	0.00109647	NA	PFAM FAD dependent oxidoreductase	ko:K00285
G12_RASTassembly.CDS.2796_mRNA	946.869	-1.43694	0.286726	-5.01155	5.39922564228375e-07	6.6990006183316e-06	NA	TIGRFAM sulfate ABC transporter, periplasmic sulfate-binding protein	ko:K02048
G12_RASTassembly.CDS.2032_mRNA	507.367	-1.43491	0.185632	-7.72986	1.07663225905296e-14	4.77207967512648e-13	NA	regulatory protein GntR HTH	-
G12_RASTassembly.CDS.2926_mRNA	2501.62	-1.43401	0.298836	-4.79866	1.59729916439034e-06	1.78536377904986e-05	NA	nitrite sulfite reductase, hemoprotein beta-component, ferrodoxin domain protein	ko:K00362,ko:K05297
G12_RASTassembly.CDS.5207_mRNA	5486.67	-1.43123	0.20423	-7.00792	2.41882689953544e-12	7.5833173089338e-11	NA	ABC-type transport system, periplasmic component surface lipoprotein	ko:K02058,ko:K07335
G12_RASTassembly.CDS.12_mRNA	218.167	-1.42635	0.311796	-4.57462	4.77096074209092e-06	4.92973708833093e-05	NA	Pilus assembly protein PilX	-
G12_RASTassembly.CDS.1823_mRNA	3788.33	-1.42498	0.386543	-3.68646	0.000227392	0.00151289	NA	Belongs to the bacterial ribosomal protein bS21 family	ko:K02970
G12_RASTassembly.CDS.2713_mRNA	34.4187	-1.42331	0.40587	-3.50681	0.000453521	0.00269388	NA	Belongs to the ABC transporter superfamily	ko:K06857
G12_RASTassembly.CDS.3304_mRNA	596.536	-1.41992	0.209077	-6.79138	1.11067011308216e-11	3.22780757245584e-10	NA	Regulatory protein MarR	-
G12_RASTassembly.CDS.10_mRNA	220.202	-1.41799	0.340305	-4.16681	3.08893069822105e-05	0.00026612	NA	type IV pilus modification protein PilV	ko:K02671
G12_RASTassembly.CDS.2404_mRNA	441.047	-1.41566	0.187758	-7.53983	4.70595864187436e-14	1.85553350867034e-12	NA	Thioesterase superfamily protein	-
G12_RASTassembly.CDS.4951_mRNA	475.501	-1.41509	0.262862	-5.38339	7.30970449989852e-08	1.10022179908309e-06	NA	TIGRFAM exopolysaccharide transport protein family	ko:K16554,ko:K16692
G12_RASTassembly.CDS.5681_mRNA	1161.83	-1.40713	0.260375	-5.40425	6.50811442003008e-08	9.88833365899133e-07	NA	Beta-ketoacyl synthase	ko:K04786
G12_RASTassembly.CDS.869_mRNA	57.9449	-1.40551	0.371069	-3.78772	0.000152033	0.0010644	NA	NA	NA
G12_RASTassembly.CDS.2553_mRNA	21956.7	-1.40347	0.479659	-2.92596	0.0034339	0.014912	NA	Belongs to the DEAD box helicase family	-
G12_RASTassembly.CDS.1864_mRNA	1454.27	-1.39851	0.192057	-7.28175	3.29513827070454e-13	1.12052135797979e-11	NA	PFAM Sulfatase	ko:K01130
G12_RASTassembly.CDS.2219_mRNA	23350.3	-1.39701	0.477615	-2.92496	0.00344496	0.0149499	NA	This protein binds to 23S rRNA in the presence of protein L20	ko:K02888
G12_RASTassembly.CDS.4478_mRNA	84.2053	-1.39661	0.459707	-3.03804	0.00238124	0.0109708	NA	Short-chain dehydrogenase reductase Sdr	ko:K00059
G12_RASTassembly.CDS.2776_mRNA	1832.93	-1.39337	0.213334	-6.53142	6.51502195024543e-11	1.74466858642614e-09	NA	Transfers electrons from cytochrome c551 to cytochrome oxidase	-
G12_RASTassembly.CDS.4957_mRNA	194.435	-1.39243	0.231671	-6.01038	1.85091229329485e-09	3.88752068921764e-08	NA	-	-
G12_RASTassembly.CDS.5208_mRNA	3938.31	-1.39186	0.225925	-6.16072	7.24153660058034e-10	1.65627600469501e-08	NA	ATPases associated with a variety of cellular activities	ko:K02056
G12_RASTassembly.CDS.475_mRNA	4053.99	-1.3871	0.456568	-3.0381	0.00238074	0.0109708	NA	Binds together with S18 to 16S ribosomal RNA	ko:K02990
G12_RASTassembly.CDS.3104_mRNA	1335.85	-1.38411	0.364846	-3.79368	0.000148433	0.00104146	NA	Belongs to the thiolase family	ko:K00632
G12_RASTassembly.CDS.3549_mRNA	371.562	-1.384	0.241954	-5.72012	1.06451666310185e-08	1.94918763354861e-07	NA	PFAM MaoC domain protein dehydratase	-
G12_RASTassembly.CDS.812_mRNA	176.195	-1.36843	0.323469	-4.2305	2.33175497228197e-05	0.000207565	NA	NA	NA
G12_RASTassembly.CDS.4480_mRNA	197.452	-1.3677	0.284845	-4.80157	1.57427555194307e-06	1.76269494291605e-05	NA	Zinc-binding dehydrogenase	-
G12_RASTassembly.CDS.5302_mRNA	348.477	-1.36754	0.246915	-5.53848	3.05103006324281e-08	5.00536029594075e-07	NA	Tripartite tricarboxylate transporter family receptor	-
G12_RASTassembly.CDS.1756_mRNA	4955.59	-1.36693	0.374148	-3.65345	0.000258741	0.00168654	NA	-	-
G12_RASTassembly.CDS.4438_mRNA	1523.56	-1.36362	0.282106	-4.83372	1.34002003445326e-06	1.52700509954452e-05	NA	binding-protein-dependent transport systems inner membrane component	ko:K02050
G12_RASTassembly.CDS.5104_mRNA	14832.8	-1.36236	0.471527	-2.88926	0.0038615	0.0163063	NA	One of the primary rRNA binding proteins, it binds directly near the 3'-end of the 23S rRNA, where it nucleates assembly of the 50S subunit	ko:K02906
G12_RASTassembly.CDS.392_mRNA	746.026	-1.35971	0.184349	-7.37575	1.63425480671729e-13	5.7710745289956e-12	NA	Transcriptional regulator	-
G12_RASTassembly.CDS.5013_mRNA	658.919	-1.3528	0.286982	-4.71387	2.43059915921951e-06	2.6298755549333e-05	NA	PFAM ADP-ribosylation Crystallin J1	-
G12_RASTassembly.CDS.2100_mRNA	2836.38	-1.34885	0.29762	-4.53212	5.83960242084216e-06	5.92908763961336e-05	NA	Integral membrane protein (DUF2244)	-
G12_RASTassembly.CDS.1035_mRNA	17180.5	-1.3461	0.472668	-2.84788	0.00440111	0.0182372	NA	-	-
G12_RASTassembly.CDS.2506_mRNA	263.102	-1.33801	0.221462	-6.04173	1.52474381182256e-09	3.25565730185502e-08	NA	binding-protein-dependent transport systems inner membrane component	ko:K02072
G12_RASTassembly.CDS.866_mRNA	184.095	-1.33523	0.268365	-4.97542	6.51049681101615e-07	7.92480359931833e-06	NA	Belongs to the ABC transporter superfamily	ko:K02052
G12_RASTassembly.CDS.2788_mRNA	344.608	-1.33459	0.163092	-8.18305	2.76742855393145e-16	1.58805922465334e-14	NA	Putative Flp pilus-assembly TadE/G-like	-
G12_RASTassembly.CDS.4135_mRNA	829.78	-1.33001	0.23597	-5.63636	1.7368237321839e-08	3.00877793173744e-07	NA	NA	NA
G12_RASTassembly.CDS.5010_mRNA	1663.26	-1.32686	0.356173	-3.72534	0.000195055	0.00132518	NA	Catalyzes the synthesis of beta-nicotinate D- ribonucleotide from nicotinate and 5-phospho-D-ribose 1-phosphate at the expense of ATP	ko:K00763
G12_RASTassembly.CDS.4892_mRNA	16103.2	-1.32677	0.326659	-4.06163	4.87319516262715e-05	0.000394459	NA	Belongs to the Nudix hydrolase family	ko:K03207
G12_RASTassembly.CDS.4401_mRNA	2685.31	-1.32664	0.435997	-3.04277	0.00234412	0.0108464	NA	One of the proteins that surrounds the polypeptide exit tunnel on the outside of the subunit	ko:K02895
G12_RASTassembly.CDS.4894_mRNA	5080.06	-1.32096	0.245857	-5.37288	7.74896251890345e-08	1.15819958393006e-06	NA	Catalyzes the dehydration of L-rhamnonate to 2-keto-3- deoxy-L-rhamnonate (KDR)	ko:K12661
G12_RASTassembly.CDS.3988_mRNA	403.949	-1.32068	0.31038	-4.25506	2.08995603763488e-05	0.000188919	NA	Nitronate monooxygenase	ko:K00459
G12_RASTassembly.CDS.2031_mRNA	191.432	-1.31618	0.258841	-5.0849	3.67812639305571e-07	4.69966567160418e-06	NA	Belongs to the transthyretin family. 5-hydroxyisourate hydrolase subfamily	ko:K07127
G12_RASTassembly.CDS.4293_mRNA	1031.24	-1.31344	0.323061	-4.06562	4.79043904600775e-05	0.000388249	NA	TIGRFAM Carbohydrate kinase, thermoresistant glucokinase	ko:K00851
G12_RASTassembly.CDS.2565_mRNA	11640	-1.31086	0.460817	-2.84464	0.00444614	0.0184001	NA	Belongs to the bacterial ribosomal protein bS16 family	ko:K02959
G12_RASTassembly.CDS.4419_mRNA	832.916	-1.31066	0.280852	-4.66674	3.06010061502763e-06	3.25021599829162e-05	NA	PFAM Phospholipid glycerol acyltransferase	ko:K05939
G12_RASTassembly.CDS.5233_mRNA	5995.01	-1.30847	0.302103	-4.33121	1.48293730284898e-05	0.000137928	NA	PFAM GCN5-related N-acetyltransferase	-
G12_RASTassembly.CDS.5748_mRNA	307.698	-1.30498	0.252338	-5.17156	2.32151152731764e-07	3.08271788968399e-06	NA	Transcriptional regulator, LysR	-
G12_RASTassembly.CDS.4057_mRNA	144.634	-1.30307	0.359916	-3.6205	0.000294039	0.00187479	NA	PFAM regulatory protein TetR	-
G12_RASTassembly.CDS.3867_mRNA	493.975	-1.30274	0.23174	-5.62156	1.89235855706528e-08	3.25192204445415e-07	NA	PFAM FAD linked oxidase domain protein	-
G12_RASTassembly.CDS.2430_mRNA	1243.94	-1.30269	0.269625	-4.83149	1.35516126814511e-06	1.54152592395905e-05	NA	TIGRFAM type I secretion outer membrane protein, TolC	ko:K12340
G12_RASTassembly.CDS.5631_mRNA	2253.18	-1.30174	0.33702	-3.8625	0.000112233	0.000815054	NA	Bacterial antitoxin of type II TA system, VapB	-
G12_RASTassembly.CDS.4893_mRNA	7605.45	-1.30171	0.27257	-4.77568	1.79104582644321e-06	1.97784390490558e-05	NA	Dihydrodipicolinate synthetase family	ko:K13876
G12_RASTassembly.CDS.5369_mRNA	481.986	-1.2989	0.371007	-3.501	0.00046351	0.00274307	NA	LysR substrate binding domain	ko:K03566
G12_RASTassembly.CDS.1643_mRNA	3607.5	-1.29406	0.242302	-5.3407	9.25864295446076e-08	1.36480041899815e-06	NA	Belongs to the binding-protein-dependent transport system permease family	ko:K11960
G12_RASTassembly.CDS.2646_mRNA	4588.82	-1.29256	0.333345	-3.87753	0.00010552	0.000772415	NA	Belongs to the sigma-70 factor family. ECF subfamily	ko:K03088
G12_RASTassembly.CDS.5573_mRNA	242.445	-1.29015	0.36132	-3.57067	0.000356074	0.00218994	NA	PFAM extracellular solute-binding protein family 1	ko:K02027
G12_RASTassembly.CDS.1996_mRNA	401.241	-1.28822	0.253027	-5.09126	3.5569105744648e-07	4.55383750240742e-06	NA	PFAM L-carnitine dehydratase bile acid-inducible protein F	ko:K07749
G12_RASTassembly.CDS.3463_mRNA	2381.34	-1.27984	0.373715	-3.42463	0.000615628	0.00350145	NA	electron transfer flavoprotein, alpha subunit	ko:K03522
G12_RASTassembly.CDS.1642_mRNA	19353.3	-1.27931	0.370405	-3.4538	0.000552739	0.00318606	NA	amino acid	ko:K11959
G12_RASTassembly.CDS.5654_mRNA	617.94	-1.27745	0.300453	-4.25173	2.12120859896968e-05	0.000191206	NA	PFAM Cyclic nucleotide-binding	-
G12_RASTassembly.CDS.6418_mRNA	2523.35	-1.27655	0.290576	-4.39317	1.11709173523776e-05	0.000106521	NA	TIGRFAM ABC transporter, CydDC cysteine exporter (CydDC-E) family, permease ATP-binding protein CydD	ko:K16013
G12_RASTassembly.CDS.1088_mRNA	268.562	-1.27506	0.249443	-5.11162	3.19408859439114e-07	4.13879181374029e-06	NA	Antitoxin Phd_YefM, type II toxin-antitoxin system	-
G12_RASTassembly.CDS.2385_mRNA	4121.61	-1.27221	0.250502	-5.07864	3.80137143432138e-07	4.8379038036403e-06	NA	cyclic nucleotide binding	ko:K00384,ko:K10914,ko:K21561
G12_RASTassembly.CDS.3568_mRNA	317.398	-1.27111	0.170122	-7.47174	7.91396265611959e-14	2.99194341122827e-12	NA	LysE type translocator	-
G12_RASTassembly.CDS.4824_mRNA	309.373	-1.26843	0.312489	-4.05912	4.92583954674659e-05	0.000398219	NA	PBP superfamily domain	-
G12_RASTassembly.CDS.2034_mRNA	941.321	-1.26464	0.180159	-7.01958	2.22531037971739e-12	7.08023257942755e-11	NA	Amidase, hydantoinase carbamoylase family	ko:K02083,ko:K06016
G12_RASTassembly.CDS.923_mRNA	789.862	-1.25604	0.194222	-6.46702	9.99534227409383e-11	2.55936513129885e-09	NA	PFAM Extracellular ligand-binding receptor	ko:K01999
G12_RASTassembly.CDS.4897_mRNA	1343.43	-1.24768	0.249608	-4.99857	5.77563741619215e-07	7.13846570651288e-06	NA	amidohydrolase	-
G12_RASTassembly.CDS.339_mRNA	324.546	-1.24022	0.298163	-4.15955	3.18872893062161e-05	0.00027291	NA	Belongs to the low molecular weight phosphotyrosine protein phosphatase family	ko:K03741
G12_RASTassembly.CDS.2405_mRNA	249.61	-1.23567	0.201075	-6.14532	7.98016120288364e-10	1.8059329595399e-08	NA	Nitroreductase family	-
G12_RASTassembly.CDS.1709_mRNA	286.892	-1.2318	0.189384	-6.50424	7.80877740943556e-11	2.05684477091977e-09	NA	-	-
G12_RASTassembly.CDS.3320_mRNA	16422.6	-1.22898	0.457198	-2.68806	0.00718674	0.0270873	NA	One of the essential components for the initiation of protein synthesis. Stabilizes the binding of IF-2 and IF-3 on the 30S subunit to which N-formylmethionyl-tRNA(fMet) subsequently binds. Helps modulate mRNA selection, yielding the 30S pre- initiation complex (PIC). Upon addition of the 50S ribosomal subunit IF-1, IF-2 and IF-3 are released leaving the mature 70S translation initation complex	ko:K02518
G12_RASTassembly.CDS.184_mRNA	486.542	-1.22871	0.134412	-9.14133	6.16860888424998e-20	5.91726108941412e-18	NA	Mota tolq exbb proton channel	ko:K03561
G12_RASTassembly.CDS.5011_mRNA	1078.04	-1.22801	0.331404	-3.70549	0.000210983	0.00141988	NA	Catalyzes the ATP-dependent amidation of deamido-NAD to form NAD. Uses L-glutamine as a nitrogen source	ko:K01916,ko:K01950
G12_RASTassembly.CDS.4882_mRNA	5682.26	-1.22662	0.312156	-3.92951	8.51206269146803e-05	0.000640239	NA	Asp Glu hydantoin racemase	ko:K01799
G12_RASTassembly.CDS.267_mRNA	267.888	-1.2252	0.227686	-5.38111	7.40298552477573e-08	1.10906731859519e-06	NA	PFAM OsmC family protein	-
G12_RASTassembly.CDS.2942_mRNA	7453.61	-1.224	0.462493	-2.64652	0.00813254	0.0300217	NA	This protein is one of the early assembly proteins of the 50S ribosomal subunit, although it is not seen to bind rRNA by itself. It is important during the early stages of 50S assembly	ko:K02871
G12_RASTassembly.CDS.4881_mRNA	11227.2	-1.22364	0.331194	-3.69463	0.000220211	0.00146815	NA	PFAM FAD dependent oxidoreductase	ko:K00285
G12_RASTassembly.CDS.5205_mRNA	7816.25	-1.22076	0.233581	-5.22626	1.72976222814595e-07	2.36535783836043e-06	NA	Belongs to the iron ascorbate-dependent oxidoreductase family	-
G12_RASTassembly.CDS.4632_mRNA	2888.08	-1.2194	0.293157	-4.15953	3.18896917866464e-05	0.00027291	NA	Catalyzes the epimerization of the C3' and C5'positions of dTDP-6-deoxy-D-xylo-4-hexulose, forming dTDP-6-deoxy-L-lyxo-4- hexulose	ko:K01790
G12_RASTassembly.CDS.5006_mRNA	522.595	-1.21776	0.249858	-4.8738	1.09469097200955e-06	1.27963249342986e-05	NA	helix_turn_helix, mercury resistance	-
G12_RASTassembly.CDS.245_mRNA	3969.29	-1.21772	0.293108	-4.15451	3.25982838560243e-05	0.000278233	NA	Two component transcriptional regulator, winged helix family	ko:K02483,ko:K07659
G12_RASTassembly.CDS.498_mRNA	980.372	-1.21684	0.313154	-3.88577	0.000102006	0.000750105	NA	PFAM Transglycosylase-associated protein	-
G12_RASTassembly.CDS.3990_mRNA	551.627	-1.21669	0.317852	-3.82783	0.000129275	0.000920103	NA	PFAM PpiC-type peptidyl-prolyl cis-trans isomerase	ko:K03769
G12_RASTassembly.CDS.4452_mRNA	491.225	-1.21653	0.228218	-5.33055	9.79151154999596e-08	1.44004679020192e-06	NA	PFAM nucleoside recognition domain protein	-
G12_RASTassembly.CDS.1779_mRNA	2702.18	-1.21549	0.437469	-2.77845	0.00546185	0.0216687	NA	Catalyzes the condensation of the acetyl group of acetyl-CoA with 3-methyl-2-oxobutanoate (2-oxoisovalerate) to form 3-carboxy-3-hydroxy-4-methylpentanoate (2-isopropylmalate)	ko:K01649
G12_RASTassembly.CDS.5916_mRNA	1960.82	-1.21426	0.216591	-5.60623	2.06780487802213e-08	3.50653877336365e-07	NA	PFAM ABC transporter related	ko:K12541
G12_RASTassembly.CDS.6294_mRNA	452.824	-1.21268	0.254922	-4.75708	1.96409534582051e-06	2.1578189380493e-05	NA	-	-
G12_RASTassembly.CDS.3097_mRNA	1162.29	-1.21106	0.300255	-4.03345	5.4964610225572e-05	0.000437742	NA	Thioesterase superfamily protein	ko:K10806
G12_RASTassembly.CDS.1865_mRNA	629.855	-1.20994	0.213847	-5.65795	1.53188812860793e-08	2.69001229578229e-07	NA	signal transduction protein	-
G12_RASTassembly.CDS.4954_mRNA	309.123	-1.20632	0.234506	-5.14408	2.68829472733107e-07	3.54050619109771e-06	NA	NA	NA
G12_RASTassembly.CDS.2007_mRNA	2695.7	-1.20617	0.245125	-4.92061	8.62731438642743e-07	1.02681017706609e-05	NA	aldehyde oxidase and xanthine dehydrogenase, a b hammerhead	ko:K13482
G12_RASTassembly.CDS.106_mRNA	1414.19	-1.20572	0.227619	-5.29713	1.17640141498623e-07	1.69523136639383e-06	NA	-	-
G12_RASTassembly.CDS.4709_mRNA	877.08	-1.20566	0.30555	-3.94587	7.95115201337609e-05	0.000602619	NA	Transcriptional regulator, HxlR family	-
G12_RASTassembly.CDS.2562_mRNA	11315.2	-1.20289	0.444456	-2.70643	0.00680105	0.0260026	NA	This protein is located at the 30S-50S ribosomal subunit interface and may play a role in the structure and function of the aminoacyl-tRNA binding site	ko:K02884
G12_RASTassembly.CDS.5658_mRNA	283.614	-1.20188	0.294875	-4.0759	4.58376136158885e-05	0.000374273	NA	RNaseP catalyzes the removal of the 5'-leader sequence from pre-tRNA to produce the mature 5'-terminus. It can also cleave other RNA substrates such as 4.5S RNA. The protein component plays an auxiliary but essential role in vivo by binding to the 5'-leader sequence and broadening the substrate specificity of the ribozyme	ko:K03536
G12_RASTassembly.CDS.3754_mRNA	826.892	-1.19915	0.255876	-4.68647	2.77958025874418e-06	2.98236432770432e-05	NA	Transcriptional regulator	ko:K07782
G12_RASTassembly.CDS.1644_mRNA	6353.69	-1.19665	0.307943	-3.88594	0.000101936	0.000750105	NA	Belongs to the binding-protein-dependent transport system permease family	ko:K11961
G12_RASTassembly.CDS.3067_mRNA	4516.42	-1.19664	0.214732	-5.57272	2.50791269787692e-08	4.17573961379662e-07	NA	PFAM binding-protein-dependent transport systems inner membrane component	ko:K02034,ko:K13891
G12_RASTassembly.CDS.4439_mRNA	5299.17	-1.19405	0.208324	-5.73171	9.9423303842041e-09	1.82569592512228e-07	NA	NMT1-like family	ko:K02051
G12_RASTassembly.CDS.2714_mRNA	551.539	-1.19033	0.177978	-6.68811	2.26067349792597e-11	6.31710807442183e-10	NA	binding-protein-dependent transport systems inner membrane component	ko:K05773,ko:K06857
G12_RASTassembly.CDS.5342_mRNA	804.432	-1.189	0.197219	-6.02885	1.65134096205592e-09	3.51429415997795e-08	NA	LysR substrate binding domain	-
G12_RASTassembly.CDS.334_mRNA	772.817	-1.18388	0.168547	-7.02404	2.15535576824068e-12	6.89177687685714e-11	NA	EAL domain	-
G12_RASTassembly.CDS.5530_mRNA	22906.9	-1.18021	0.478489	-2.46653	0.0136428	0.0453372	NA	Belongs to the bacterial ribosomal protein bL28 family	ko:K02902
G12_RASTassembly.CDS.4895_mRNA	369.264	-1.17874	0.361674	-3.25911	0.00111762	0.00583978	NA	L-rhamnose mutarotase	ko:K03534
G12_RASTassembly.CDS.5444_mRNA	6435.08	-1.178	0.4156	-2.83445	0.00459044	0.0188516	NA	Major role in the synthesis of nucleoside triphosphates other than ATP. The ATP gamma phosphate is transferred to the NDP beta phosphate via a ping-pong mechanism, using a phosphorylated active-site intermediate	ko:K00940
G12_RASTassembly.CDS.408_mRNA	670.128	-1.1752	0.175084	-6.71219	1.91723577503212e-11	5.40441856409272e-10	NA	TonB-dependent siderophore receptor	ko:K02014
G12_RASTassembly.CDS.2539_mRNA	218.244	-1.17371	0.270309	-4.3421	1.41124169634677e-05	0.000132024	NA	PFAM cyclase family protein	-
G12_RASTassembly.CDS.4883_mRNA	8110.99	-1.17365	0.34204	-3.43131	0.000600663	0.00342847	NA	FCD	-
G12_RASTassembly.CDS.393_mRNA	1118.55	-1.17212	0.140859	-8.3212	8.7074614656475e-17	5.54087671680361e-15	NA	ATP-binding region, ATPase domain protein	-
G12_RASTassembly.CDS.2328_mRNA	6568.63	-1.17131	0.274957	-4.25997	2.04450636822313e-05	0.000185332	NA	Bacterial regulatory helix-turn-helix protein, lysR family	-
G12_RASTassembly.CDS.4400_mRNA	5555.1	-1.16447	0.454233	-2.5636	0.0103593	0.0364021	NA	This is 1 of the proteins that binds and probably mediates the attachment of the 5S RNA into the large ribosomal subunit, where it forms part of the central protuberance. In the 70S ribosome it contacts protein S13 of the 30S subunit (bridge B1b), connecting the 2 subunits	ko:K02931
G12_RASTassembly.CDS.1893_mRNA	807.986	-1.1637	0.293492	-3.96501	7.33923465238327e-05	0.000564901	NA	-	-
G12_RASTassembly.CDS.5644_mRNA	173.477	-1.16254	0.188044	-6.18226	6.31884896927011e-10	1.46610983124545e-08	NA	Methionine biosynthesis protein MetW	-
G12_RASTassembly.CDS.2876_mRNA	237.344	-1.15908	0.169648	-6.8323	8.35626940283733e-12	2.46356621339612e-10	NA	Transcriptional regulator	ko:K03566
G12_RASTassembly.CDS.5009_mRNA	565.906	-1.15777	0.396794	-2.91782	0.00352484	0.0151533	NA	COG1335 Amidases related to nicotinamidase	-
G12_RASTassembly.CDS.2823_mRNA	54.6068	-1.15638	0.386469	-2.99215	0.00277017	0.0124764	NA	-	-
G12_RASTassembly.CDS.5322_mRNA	181.858	-1.1554	0.303022	-3.81293	0.000137331	0.00097055	NA	FCD	-
G12_RASTassembly.CDS.5050_mRNA	181.174	-1.15476	0.390841	-2.95455	0.00313125	0.0138123	NA	addiction module killer protein	-
G12_RASTassembly.CDS.4955_mRNA	189.178	-1.15406	0.315231	-3.66099	0.000251245	0.00164939	NA	Glycosyl transferases group 1	-
G12_RASTassembly.CDS.2552_mRNA	167.744	-1.15344	0.270459	-4.26475	2.00129984402011e-05	0.000182186	NA	NAD NADP octopine nopaline dehydrogenase	ko:K04940
G12_RASTassembly.CDS.2550_mRNA	96.4538	-1.14983	0.325492	-3.53259	0.000411508	0.00249036	NA	Alpha/beta hydrolase family	-
G12_RASTassembly.CDS.121_mRNA	1889.65	-1.14731	0.205351	-5.58705	2.30963399003624e-08	3.86562959738618e-07	NA	Belongs to the acetyltransferase family. ArgA subfamily	ko:K14682
G12_RASTassembly.CDS.5743_mRNA	767.868	-1.14714	0.231389	-4.95764	7.13539937534131e-07	8.6039796970579e-06	NA	fumarylacetoacetate (FAA) hydrolase	ko:K16165
G12_RASTassembly.CDS.3648_mRNA	855.974	-1.14608	0.241747	-4.74082	2.12850279663176e-06	2.31862499558514e-05	NA	PFAM ABC transporter related	ko:K06861
G12_RASTassembly.CDS.1976_mRNA	145.283	-1.14529	0.268919	-4.25888	2.05449224116266e-05	0.000185975	NA	PFAM helix-turn-helix- domain containing protein, AraC type	-
G12_RASTassembly.CDS.365_mRNA	14744.8	-1.14288	0.340076	-3.36067	0.000777524	0.00427388	NA	NA	NA
G12_RASTassembly.CDS.5106_mRNA	2369.52	-1.13751	0.46573	-2.44242	0.014589	0.0480112	NA	One of the early assembly proteins it binds 23S rRNA. One of the proteins that surrounds the polypeptide exit tunnel on the outside of the ribosome. Forms the main docking site for trigger factor binding to the ribosome	ko:K02892
G12_RASTassembly.CDS.5524_mRNA	13005.9	-1.12644	0.314053	-3.58679	0.000334778	0.00208693	NA	Belongs to the binding-protein-dependent transport system permease family	ko:K01997
G12_RASTassembly.CDS.2809_mRNA	652.303	-1.12637	0.232497	-4.84467	1.26825221034255e-06	1.45036600638284e-05	NA	Catalyzes the NADPH-dependent reduction of ketopantoate into pantoic acid	ko:K00077
G12_RASTassembly.CDS.3989_mRNA	472.21	-1.1251	0.31708	-3.54831	0.000387719	0.0023642	NA	Reversible hydration of carbon dioxide	ko:K01673
G12_RASTassembly.CDS.3280_mRNA	786.251	-1.1248	0.238039	-4.7253	2.2978149416812e-06	2.49039740812564e-05	NA	PFAM Integral membrane protein TerC	-
G12_RASTassembly.CDS.81_mRNA	858.064	-1.12356	0.264483	-4.24812	2.15572566446565e-05	0.000193503	NA	Domain of unknown function (DUF4124)	-
G12_RASTassembly.CDS.1354_mRNA	346.708	-1.12181	0.21873	-5.12877	2.91641457441425e-07	3.78662554944655e-06	NA	PFAM alpha beta hydrolase fold	ko:K15357
G12_RASTassembly.CDS.835_mRNA	1059.29	-1.11998	0.221969	-5.04568	4.51911186329371e-07	5.706155588485e-06	NA	Catalyzes the transfer of a ribosyl phosphate group from 5-phosphoribose 1-diphosphate to orotate, leading to the formation of orotidine monophosphate (OMP)	ko:K00762
G12_RASTassembly.CDS.1363_mRNA	356.557	-1.11746	0.258845	-4.31707	1.58110846955044e-05	0.000146423	NA	Amidohydrolase	ko:K07045,ko:K14333,ko:K20941
G12_RASTassembly.CDS.1787_mRNA	148.826	-1.11713	0.273703	-4.08155	4.47355391732383e-05	0.000367197	NA	Polyketide cyclase / dehydrase and lipid transport	-
G12_RASTassembly.CDS.2541_mRNA	375.748	-1.11417	0.310676	-3.58629	0.000335421	0.00208891	NA	acetyl-coa acetyltransferase	-
G12_RASTassembly.CDS.870_mRNA	438.118	-1.11296	0.201361	-5.52718	3.2542320801696e-08	5.26824926429471e-07	NA	belongs to the aldehyde dehydrogenase family	ko:K00128
G12_RASTassembly.CDS.4808_mRNA	2319.91	-1.11019	0.292956	-3.78962	0.00015088	0.00105747	NA	-	-
G12_RASTassembly.CDS.416_mRNA	18346.3	-1.10969	0.454591	-2.44108	0.0146433	0.048122	NA	IF-3 binds to the 30S ribosomal subunit and shifts the equilibrum between 70S ribosomes and their 50S and 30S subunits in favor of the free subunits, thus enhancing the availability of 30S subunits on which protein synthesis initiation begins	ko:K02520
G12_RASTassembly.CDS.5501_mRNA	31937.9	-1.10953	0.442604	-2.50683	0.0121818	0.0414904	NA	guanine-specific ribonuclease N1 and T1	ko:K01167
G12_RASTassembly.CDS.1720_mRNA	5746.42	-1.10476	0.434023	-2.54541	0.0109151	0.0379196	NA	Belongs to the bacterial ribosomal protein bL31 family	ko:K02909
G12_RASTassembly.CDS.3991_mRNA	1258.71	-1.10236	0.28656	-3.84689	0.000119628	0.000860012	NA	nitrate reductase, gamma subunit	ko:K00374
G12_RASTassembly.CDS.337_mRNA	819.099	-1.1023	0.28304	-3.89451	9.83963075743908e-05	0.000727725	NA	PFAM Bile acid sodium symporter	ko:K03325
G12_RASTassembly.CDS.3330_mRNA	183.546	-1.10164	0.227242	-4.84785	1.24807077181473e-06	1.42983081113249e-05	NA	Belongs to the proline racemase family	ko:K12658
G12_RASTassembly.CDS.3604_mRNA	2320.02	-1.09763	0.201543	-5.44613	5.14766613098499e-08	7.95289668842321e-07	NA	PFAM TRAP dicarboxylate transporter- DctP subunit	-
G12_RASTassembly.CDS.4880_mRNA	3383.02	-1.09706	0.287734	-3.81277	0.00013742	0.00097055	NA	endoribonuclease L-PSP	-
G12_RASTassembly.CDS.4947_mRNA	113.65	-1.09577	0.425093	-2.57771	0.00994566	0.0352375	NA	4'-phosphopantetheinyl transferase superfamily	ko:K06133
G12_RASTassembly.CDS.1727_mRNA	382.283	-1.09494	0.197704	-5.53827	3.05470528662703e-08	5.00536029594075e-07	NA	Kelch	ko:K04618
G12_RASTassembly.CDS.2537_mRNA	1008.15	-1.09438	0.339457	-3.22392	0.0012645	0.00648597	NA	PFAM Extracellular ligand-binding receptor	ko:K01999
G12_RASTassembly.CDS.4346_mRNA	291.025	-1.09226	0.207871	-5.25451	1.48416026404976e-07	2.07363000370604e-06	NA	-	-
G12_RASTassembly.CDS.2818_mRNA	537.159	-1.09002	0.203092	-5.36712	8.000345910852e-08	1.19023664743162e-06	NA	Sulfate ABC transporter, inner membrane subunit CysW	ko:K02047
G12_RASTassembly.CDS.941_mRNA	13118.6	-1.08263	0.387703	-2.79242	0.00523146	0.0209617	NA	-	-
G12_RASTassembly.CDS.1533_mRNA	1189.08	-1.08199	0.224866	-4.81171	1.49643560289092e-06	1.68729677539999e-05	NA	Regulatory protein, FmdB family	-
G12_RASTassembly.CDS.1645_mRNA	1130.99	-1.08183	0.202197	-5.35037	8.77752640658979e-08	1.29984244735375e-06	NA	PFAM ABC transporter related	ko:K11962
G12_RASTassembly.CDS.1878_mRNA	1521.38	-1.08062	0.211826	-5.10143	3.37091209758552e-07	4.35037189782773e-06	NA	response regulator	-
G12_RASTassembly.CDS.1824_mRNA	1065.06	-1.07353	0.28808	-3.7265	0.00019416	0.00132189	NA	Yqey-like protein	ko:K09117
G12_RASTassembly.CDS.1994_mRNA	156.846	-1.07191	0.327231	-3.27568	0.00105407	0.00554833	NA	Tripartite tricarboxylate transporter family receptor	-
G12_RASTassembly.CDS.5531_mRNA	1490.73	-1.07065	0.384746	-2.78276	0.0053899	0.0214362	NA	Belongs to the bacterial ribosomal protein bL33 family	ko:K02913
G12_RASTassembly.CDS.4383_mRNA	2193.52	-1.06841	0.238887	-4.47244	7.73336058143078e-06	7.61137954928876e-05	NA	PFAM AMP-dependent synthetase and ligase	ko:K08295
G12_RASTassembly.CDS.3594_mRNA	392.797	-1.06803	0.337704	-3.16262	0.00156357	0.00775989	NA	NA	NA
G12_RASTassembly.CDS.891_mRNA	562.53	-1.06555	0.246467	-4.32329	1.53718049191963e-05	0.000142767	NA	Bacterial signalling protein N terminal repeat	-
G12_RASTassembly.CDS.3254_mRNA	824.491	-1.06196	0.273244	-3.88648	0.000101707	0.000749848	NA	Catalyzes the first step in hexosamine metabolism, converting fructose-6P into glucosamine-6P using glutamine as a nitrogen source	ko:K00820
G12_RASTassembly.CDS.2151_mRNA	3651.03	-1.06176	0.163157	-6.50762	7.63523684730554e-11	2.02565818138724e-09	NA	Dynamin family	-
G12_RASTassembly.CDS.1587_mRNA	577.281	-1.05801	0.299	-3.5385	0.000402403	0.00244446	NA	PFAM Respiratory-chain NADH dehydrogenase domain, 51 kDa subunit	ko:K00122
G12_RASTassembly.CDS.1646_mRNA	1494.68	-1.05723	0.226886	-4.65975	3.16587674401048e-06	3.34656082792029e-05	NA	ABC transporter, ATP-binding protein	ko:K11963
G12_RASTassembly.CDS.3987_mRNA	1236.78	-1.05243	0.311567	-3.37787	0.000730491	0.00404381	NA	Catalyzes the reduction of ribonucleotides to deoxyribonucleotides. May function to provide a pool of deoxyribonucleotide precursors for DNA repair during oxygen limitation and or for immediate growth after restoration of oxygen	ko:K00525
G12_RASTassembly.CDS.259_mRNA	176.504	-1.04771	0.240962	-4.34802	1.37374130069425e-05	0.000128703	NA	Joins adenosylcobinamide-GDP and alpha-ribazole to generate adenosylcobalamin (Ado-cobalamin). Also synthesizes adenosylcobalamin 5'-phosphate from adenosylcobinamide-GDP and alpha-ribazole 5'-phosphate	ko:K02233
G12_RASTassembly.CDS.159_mRNA	297.039	-1.04432	0.254178	-4.10861	3.98041544336931e-05	0.000330946	NA	Phosphopantetheine attachment site	ko:K02078
G12_RASTassembly.CDS.1819_mRNA	1630.01	-1.04396	0.181972	-5.73691	9.64172265156905e-09	1.78067101958719e-07	NA	binding-protein-dependent transport systems inner membrane component	ko:K02053
G12_RASTassembly.CDS.6317_mRNA	19.7928	-1.04293	0.408875	-2.55073	0.0107498	0.0375074	NA	NA	NA
G12_RASTassembly.CDS.5869_mRNA	8714.07	-1.04194	0.289737	-3.59615	0.00032296	0.00202702	NA	TIGRFAM type VI secretion protein, EvpB VC_A0108 family	ko:K11900
G12_RASTassembly.CDS.3124_mRNA	320.183	-1.04153	0.277766	-3.74968	0.000177059	0.00121837	NA	Extracellular liganD-binding receptor	ko:K01999
G12_RASTassembly.CDS.1615_mRNA	3926.99	-1.03898	0.232877	-4.46151	8.13822857002462e-06	7.97323094810187e-05	NA	Major facilitator superfamily	-
G12_RASTassembly.CDS.6320_mRNA	857.363	-1.03569	0.224104	-4.62147	3.81029015485768e-06	3.98190810166997e-05	NA	FtsX-like permease family	ko:K02004
G12_RASTassembly.CDS.1971_mRNA	554.159	-1.03289	0.214191	-4.82227	1.41935970694015e-06	1.60885799585614e-05	NA	Belongs to the dCTP deaminase family	ko:K01494
G12_RASTassembly.CDS.246_mRNA	390.921	-1.03195	0.170521	-6.05171	1.43316621851344e-09	3.10133309305922e-08	NA	histidine kinase HAMP region domain protein	ko:K07638
G12_RASTassembly.CDS.4481_mRNA	48.3167	-1.03172	0.388829	-2.6534	0.0079685	0.0295179	NA	PFAM Cupin 2, conserved barrel	-
G12_RASTassembly.CDS.4275_mRNA	10327	-1.03043	0.414343	-2.4869	0.0128862	0.0433734	NA	Participates actively in the response to hyperosmotic and heat shock by preventing the aggregation of stress-denatured proteins, in association with DnaK and GrpE. It is the nucleotide exchange factor for DnaK and may function as a thermosensor. Unfolded proteins bind initially to DnaJ	ko:K03687
G12_RASTassembly.CDS.2819_mRNA	335.77	-1.03027	0.153992	-6.69044	2.22495998227518e-11	6.24446192405352e-10	NA	Part of the ABC transporter complex CysAWTP involved in sulfate thiosulfate import. Responsible for energy coupling to the transport system	ko:K02045
G12_RASTassembly.CDS.4486_mRNA	420.076	-1.02822	0.200226	-5.13528	2.81727725756969e-07	3.68021157203261e-06	NA	Copper resistance protein D	-
G12_RASTassembly.CDS.942_mRNA	168.731	-1.02638	0.399696	-2.5679	0.0102318	0.0360919	NA	NA	NA
G12_RASTassembly.CDS.3344_mRNA	632.816	-1.02399	0.379823	-2.69596	0.00701869	0.0265817	NA	PFAM binding-protein-dependent transport systems inner membrane component	ko:K02034
G12_RASTassembly.CDS.1080_mRNA	134.927	-1.02325	0.374688	-2.73094	0.00631548	0.0245106	NA	Cyclic nucleotide-monophosphate binding domain	ko:K10914
G12_RASTassembly.CDS.1741_mRNA	252.506	-1.0227	0.234882	-4.3541	1.33613587716965e-05	0.000125546	NA	PFAM Methyltransferase type 11	-
G12_RASTassembly.CDS.499_mRNA	370.852	-1.02119	0.22352	-4.56867	4.90822432673365e-06	5.04722523966675e-05	NA	-	-
G12_RASTassembly.CDS.4444_mRNA	864.404	-1.02113	0.186009	-5.48969	4.02634531038644e-08	6.40382269839779e-07	NA	Catalyzes the anaerobic formation of alpha-ketobutyrate and ammonia from threonine in a two-step reaction. The first step involved a dehydration of threonine and a production of enamine intermediates (aminocrotonate), which tautomerizes to its imine form (iminobutyrate). Both intermediates are unstable and short- lived. The second step is the nonenzymatic hydrolysis of the enamine imine intermedi…	ko:K01754
G12_RASTassembly.CDS.384_mRNA	2012.63	-1.0178	0.262187	-3.88198	0.000103611	0.000759306	NA	Belongs to the UDP-glucose GDP-mannose dehydrogenase family	ko:K02474
G12_RASTassembly.CDS.426_mRNA	347.945	-1.0177	0.273722	-3.71801	0.000200799	0.00136133	NA	Oxidoreductase domain protein	-
G12_RASTassembly.CDS.4345_mRNA	244.969	-1.01682	0.178875	-5.68456	1.31153610745008e-08	2.35453702865409e-07	NA	Belongs to the short-chain dehydrogenases reductases (SDR) family	-
G12_RASTassembly.CDS.2147_mRNA	6701.76	-1.01527	0.409136	-2.4815	0.0130831	0.0439316	NA	Catalyzes the phosphorylation of the position 2 hydroxy group of 4-diphosphocytidyl-2C-methyl-D-erythritol	ko:K00919
G12_RASTassembly.CDS.4597_mRNA	492.187	-1.01508	0.178528	-5.68583	1.30176521096618e-08	2.34354201985423e-07	NA	Catalyzes the reversible conversion of ribose-5- phosphate to ribulose 5-phosphate	ko:K01807
G12_RASTassembly.CDS.3184_mRNA	221.172	-1.01392	0.19246	-5.26824	1.37739730842064e-07	1.95852488965031e-06	NA	PFAM phospholipid glycerol acyltransferase	-
G12_RASTassembly.CDS.2134_mRNA	151.769	-1.01292	0.344988	-2.93611	0.00332358	0.0145015	NA	Transcriptional regulator, LysR family	-
G12_RASTassembly.CDS.4133_mRNA	253.896	-1.01025	0.219748	-4.5973	4.28002486781226e-06	4.4510873503931e-05	NA	Transcriptional regulator, LysR family	-
G12_RASTassembly.CDS.705_mRNA	679.84	-1.00967	0.180403	-5.59676	2.18396850750141e-08	3.67444125594544e-07	NA	PFAM Extracellular solute-binding protein, family 3	ko:K02030
G12_RASTassembly.CDS.5659_mRNA	2362.91	-1.00843	0.367065	-2.74728	0.00600912	0.0235635	NA	Belongs to the bacterial ribosomal protein bL34 family	ko:K02914
G12_RASTassembly.CDS.4434_mRNA	1579.52	-1.00722	0.197644	-5.09612	3.46685179746024e-07	4.44739650744051e-06	NA	Catalyzes the conversion of urocanate to 4-imidazolone- 5-propionate	ko:K01712
G12_RASTassembly.CDS.1869_mRNA	192.536	-1.00712	0.17071	-5.89962	3.64330777885882e-09	7.22701823911285e-08	NA	NA	NA
G12_RASTassembly.CDS.2989_mRNA	1197.9	-1.00417	0.190802	-5.26288	1.41819144413844e-07	2.00323437614896e-06	NA	Catalyzes the synthesis of 5,6-dihydrouridine (D), a modified base found in the D-loop of most tRNAs, via the reduction of the C5-C6 double bond in target uridines	ko:K05540
G12_RASTassembly.CDS.2519_mRNA	370.317	-1.00324	0.211433	-4.74496	2.08546063548698e-06	2.28334846750849e-05	NA	PFAM Short-chain dehydrogenase reductase SDR	-
G12_RASTassembly.CDS.2538_mRNA	185.888	-1.00218	0.385618	-2.5989	0.00935221	0.0335043	NA	Short-chain dehydrogenase reductase sdr	-
G12_RASTassembly.CDS.95_mRNA	5546.39	-1.00005	0.330181	-3.02881	0.0024552	0.011247	NA	Required for maturation of 30S ribosomal subunits	ko:K09748
G12_RASTassembly.CDS.6274_mRNA	199.46	-0.998269	0.190335	-5.2448	1.56456011309653e-07	2.16245760147771e-06	NA	-	-
G12_RASTassembly.CDS.2645_mRNA	3999.58	-0.99469	0.366686	-2.71265	0.00667483	0.0256114	NA	PFAM Anti sigma-E protein RseA family protein	ko:K03597
G12_RASTassembly.CDS.3662_mRNA	548.053	-0.992398	0.17354	-5.71857	1.07423562201125e-08	1.95583919055702e-07	NA	Belongs to the glutamate synthase family	ko:K22083
G12_RASTassembly.CDS.2638_mRNA	390.979	-0.991241	0.27314	-3.62906	0.000284456	0.00182455	NA	Digests double-stranded RNA. Involved in the processing of primary rRNA transcript to yield the immediate precursors to the large and small rRNAs (23S and 16S). Processes some mRNAs, and tRNAs when they are encoded in the rRNA operon. Processes pre- crRNA and tracrRNA of type II CRISPR loci if present in the organism	ko:K03685
G12_RASTassembly.CDS.3290_mRNA	858.99	-0.989795	0.199402	-4.96382	6.9120135116931e-07	8.38179449804746e-06	NA	TIGRFAM type IV pilus modification protein PilV	ko:K02671
G12_RASTassembly.CDS.2401_mRNA	219.841	-0.988887	0.304118	-3.25166	0.00114735	0.00596603	NA	PFAM multi antimicrobial extrusion protein MatE	-
G12_RASTassembly.CDS.2339_mRNA	1459.92	-0.987915	0.231148	-4.27395	1.92039908456085e-05	0.000175318	NA	Endoribonuclease L-PSP	ko:K09021
G12_RASTassembly.CDS.4384_mRNA	153.789	-0.986928	0.296192	-3.33206	0.000862057	0.00467548	NA	endoribonuclease L-PSP	-
G12_RASTassembly.CDS.1894_mRNA	399.5	-0.983301	0.187433	-5.24614	1.55320640641085e-07	2.15139171853503e-06	NA	2TM domain	-
G12_RASTassembly.CDS.5340_mRNA	251.507	-0.982078	0.265488	-3.69914	0.000216335	0.00144531	NA	Protein of unknown function (DUF2000)	-
G12_RASTassembly.CDS.338_mRNA	158.067	-0.978596	0.333172	-2.93721	0.00331179	0.0144682	NA	Low molecular weight phosphotyrosine protein phosphatase	ko:K03741
G12_RASTassembly.CDS.2426_mRNA	2822.17	-0.978073	0.267013	-3.66301	0.000249266	0.00164142	NA	Has an important function as a repair enzyme for proteins that have been inactivated by oxidation. Catalyzes the reversible oxidation-reduction of methionine sulfoxide in proteins to methionine	ko:K07304
G12_RASTassembly.CDS.122_mRNA	455.297	-0.973383	0.227725	-4.27437	1.91679288465238e-05	0.000175238	NA	PFAM Lysine exporter protein (LYSE YGGA)	-
G12_RASTassembly.CDS.5327_mRNA	357.324	-0.97177	0.265626	-3.65841	0.00025378	0.00166433	NA	KR domain	-
G12_RASTassembly.CDS.4958_mRNA	235.768	-0.96964	0.246043	-3.94094	8.11621640963422e-05	0.00061296	NA	polysaccharide biosynthetic process	-
G12_RASTassembly.CDS.3652_mRNA	863.347	-0.967989	0.262803	-3.68332	0.000230215	0.00152692	NA	Belongs to the UPF0312 family	-
G12_RASTassembly.CDS.1757_mRNA	578.783	-0.966776	0.172344	-5.60958	2.02812755650428e-08	3.44835338773889e-07	NA	Predicted metal-dependent hydrolase	ko:K07044
G12_RASTassembly.CDS.3764_mRNA	464.756	-0.956726	0.202436	-4.72607	2.28903243661045e-06	2.48506950508368e-05	NA	Domain of unknown function (DUF3883)	-
G12_RASTassembly.CDS.6372_mRNA	416.792	-0.954876	0.32619	-2.92736	0.00341852	0.0148653	NA	Protocatechuate 3,4-dioxygenase beta subunit N terminal	ko:K00449
G12_RASTassembly.CDS.3066_mRNA	5120.32	-0.953155	0.211099	-4.5152	6.32577617810289e-06	6.40248244042004e-05	NA	PFAM binding-protein-dependent transport systems inner membrane component	ko:K02033
G12_RASTassembly.CDS.2900_mRNA	248.51	-0.949766	0.273562	-3.47185	0.00051689	0.00300243	NA	FCD	-
G12_RASTassembly.CDS.6318_mRNA	279.31	-0.946866	0.361654	-2.61815	0.00884077	0.0320291	NA	Reversibly catalyzes the transfer of the carbamoyl group from carbamoyl phosphate (CP) to the N(epsilon) atom of ornithine (ORN) to produce L-citrulline	ko:K00611
G12_RASTassembly.CDS.1794_mRNA	204.284	-0.946784	0.210193	-4.50435	6.65770666473344e-06	6.67536360908609e-05	NA	NA	NA
G12_RASTassembly.CDS.1997_mRNA	606.199	-0.945727	0.261017	-3.62323	0.000290943	0.00185874	NA	Tripartite tricarboxylate transporter family receptor	-
G12_RASTassembly.CDS.1986_mRNA	303.665	-0.941677	0.180143	-5.22739	1.7191956258306e-07	2.35592116998151e-06	NA	SMART Extracellular solute-binding protein, family 3	ko:K02030
G12_RASTassembly.CDS.4654_mRNA	226.887	-0.941426	0.276095	-3.40979	0.000650123	0.00366521	NA	NMT1-like family	ko:K02051,ko:K15551
G12_RASTassembly.CDS.2756_mRNA	305.845	-0.937708	0.322793	-2.90498	0.00367274	0.015653	NA	PFAM extracellular solute-binding protein, family 5	ko:K02035
G12_RASTassembly.CDS.1719_mRNA	758.589	-0.930128	0.178001	-5.22541	1.73769322765739e-07	2.36613440130382e-06	NA	4-amino-4-deoxy-L-arabinose transferase and related glycosyltransferases of PMT family	-
G12_RASTassembly.CDS.3071_mRNA	753.073	-0.929789	0.298782	-3.11194	0.00185865	0.00889469	NA	Belongs to the amidase family	ko:K01426,ko:K02433
G12_RASTassembly.CDS.15_mRNA	501.244	-0.927825	0.124945	-7.42587	1.12037820051216e-13	4.13831649120211e-12	NA	sister chromatid segregation	-
G12_RASTassembly.CDS.4436_mRNA	528.502	-0.925733	0.27737	-3.33754	0.000845245	0.00459593	NA	histidine utilization repressor	ko:K05836
G12_RASTassembly.CDS.2990_mRNA	1031.69	-0.92365	0.305818	-3.02026	0.00252554	0.0115364	NA	Belongs to the transcriptional regulatory Fis family	ko:K03557
G12_RASTassembly.CDS.1451_mRNA	253.464	-0.922566	0.239821	-3.84689	0.000119626	0.000860012	NA	NA	NA
G12_RASTassembly.CDS.4087_mRNA	742.219	-0.921599	0.189495	-4.86344	1.15360555012009e-06	1.33589601272466e-05	NA	SMART adenylyl cyclase class-3 4 guanylyl cyclase	ko:K01768
G12_RASTassembly.CDS.5632_mRNA	2561.71	-0.919424	0.309102	-2.9745	0.00293467	0.0130708	NA	nucleic acid-binding protein contains PIN domain	-
G12_RASTassembly.CDS.3273_mRNA	1651.14	-0.919156	0.227165	-4.0462	5.20556683556152e-05	0.00041664	NA	Glutathione S-transferase	ko:K00799
G12_RASTassembly.CDS.673_mRNA	15436.8	-0.91663	0.358131	-2.55948	0.0104828	0.0367155	NA	Permease MlaE	ko:K02066
G12_RASTassembly.CDS.1556_mRNA	1090.89	-0.915991	0.323501	-2.83149	0.00463311	0.0189904	NA	PFAM Rhodanese domain protein	ko:K01011
G12_RASTassembly.CDS.4516_mRNA	230.728	-0.912947	0.276515	-3.30162	0.000961285	0.0051171	NA	Beta-lactamase	ko:K18988
G12_RASTassembly.CDS.797_mRNA	244.792	-0.91247	0.315381	-2.89323	0.00381302	0.0161544	NA	Short-chain dehydrogenase reductase sdr	ko:K22185
G12_RASTassembly.CDS.2035_mRNA	464.618	-0.906567	0.205587	-4.40964	1.03542045390922e-05	9.96204679232719e-05	NA	peptidase dimerisation domain protein	-
G12_RASTassembly.CDS.4435_mRNA	510.852	-0.906445	0.215805	-4.2003	2.66560265454793e-05	0.000233722	NA	Histidine ammonia-lyase	ko:K01745
G12_RASTassembly.CDS.2572_mRNA	212.394	-0.906287	0.161392	-5.61544	1.96062682434005e-08	3.35131611703019e-07	NA	Belongs to the DnaA family	ko:K10763
G12_RASTassembly.CDS.4421_mRNA	601.211	-0.903695	0.154842	-5.83623	5.33944876710152e-09	1.02744422832819e-07	NA	SMART helix-turn-helix domain protein	-
G12_RASTassembly.CDS.4732_mRNA	218.614	-0.90321	0.251104	-3.59696	0.000321957	0.0020227	NA	ParD-like antitoxin of type II bacterial toxin-antitoxin system	-
G12_RASTassembly.CDS.5206_mRNA	5511.83	-0.894839	0.236521	-3.78334	0.000154738	0.0010763	NA	Glyoxalase/Bleomycin resistance protein/Dioxygenase superfamily	-
G12_RASTassembly.CDS.2542_mRNA	301.973	-0.893765	0.306474	-2.91629	0.00354226	0.0152078	NA	PFAM AMP-dependent synthetase and ligase	ko:K02182
G12_RASTassembly.CDS.4738_mRNA	442.11	-0.892965	0.178845	-4.99296	5.94609292560041e-07	7.29304183832706e-06	NA	Protein of unknown function (DUF3592)	-
G12_RASTassembly.CDS.3345_mRNA	1012.59	-0.892035	0.34279	-2.60228	0.00926069	0.0333064	NA	PFAM binding-protein-dependent transport systems inner membrane component	ko:K02033
G12_RASTassembly.CDS.4657_mRNA	219.474	-0.89078	0.343952	-2.58984	0.00960206	0.0342847	NA	UTRA	ko:K03710
G12_RASTassembly.CDS.1364_mRNA	336.712	-0.890598	0.268195	-3.32072	0.000897863	0.00483796	NA	leucyl aminopeptidase, aminopeptidase T	ko:K18028
G12_RASTassembly.CDS.3291_mRNA	1248.6	-0.888769	0.178065	-4.99125	5.99894644761382e-07	7.34385310834552e-06	NA	Pilus assembly protein	ko:K08084
G12_RASTassembly.CDS.3093_mRNA	401.448	-0.888746	0.179558	-4.94964	7.43501571187055e-07	8.9150832052597e-06	NA	PFAM regulatory protein, LysR	ko:K21645
G12_RASTassembly.CDS.937_mRNA	3241.62	-0.887764	0.33561	-2.64522	0.00816367	0.0301021	NA	Plays an important role in DNA replication, recombination and repair. Binds to ssDNA and to an array of partner proteins to recruit them to their sites of action during DNA metabolism	ko:K03111
G12_RASTassembly.CDS.4999_mRNA	361.568	-0.886355	0.302889	-2.92634	0.00342981	0.0149042	NA	NA	NA
G12_RASTassembly.CDS.5870_mRNA	4414.39	-0.885707	0.316816	-2.79565	0.00517952	0.0208055	NA	TIGRFAM type VI secretion protein, VC_A0107 family	ko:K11901
G12_RASTassembly.CDS.2028_mRNA	1993.4	-0.884904	0.176832	-5.00422	5.60900387409516e-07	6.94587050073403e-06	NA	Urate oxidase N-terminal	-
G12_RASTassembly.CDS.4185_mRNA	221.957	-0.883376	0.2258	-3.9122	9.14582365643519e-05	0.000685084	NA	PFAM peptidylprolyl isomerase FKBP-type	ko:K03772,ko:K03773
G12_RASTassembly.CDS.2764_mRNA	208.156	-0.882111	0.229164	-3.84926	0.000118475	0.000853632	NA	aspartate racemase	ko:K01779
G12_RASTassembly.CDS.2837_mRNA	1672.85	-0.873048	0.252172	-3.46211	0.000535954	0.00309486	NA	TIGRFAM methionine aminopeptidase, type I	ko:K01265
G12_RASTassembly.CDS.3702_mRNA	1573.75	-0.871947	0.355523	-2.45258	0.0141837	0.0469165	NA	TIGRFAM type VI secretion-associated protein, BMA_A0400 family	ko:K11890
G12_RASTassembly.CDS.1762_mRNA	1821.08	-0.8716	0.263073	-3.31315	0.000922523	0.00494913	NA	Catalyzes the hydrolysis of inorganic pyrophosphate (PPi) forming two phosphate ions	ko:K01507
G12_RASTassembly.CDS.4855_mRNA	201.137	-0.870842	0.21159	-4.11571	3.8598897330562e-05	0.000322594	NA	PFAM Squalene phytoene synthase	ko:K02291
G12_RASTassembly.CDS.2891_mRNA	133.746	-0.870475	0.279608	-3.11319	0.00185076	0.00886351	NA	-	-
G12_RASTassembly.CDS.3069_mRNA	3088.8	-0.866419	0.131996	-6.564	5.23829884410454e-11	1.41456078449831e-09	NA	Belongs to the ABC transporter superfamily	ko:K02032
G12_RASTassembly.CDS.1558_mRNA	641.125	-0.864976	0.285547	-3.02919	0.00245211	0.0112409	NA	One of the proteins required for the normal export of preproteins out of the cell cytoplasm. It is a molecular chaperone that binds to a subset of precursor proteins, maintaining them in a translocation-competent state. It also specifically binds to its receptor SecA	ko:K03071
G12_RASTassembly.CDS.4961_mRNA	222.377	-0.864477	0.246562	-3.50613	0.000454678	0.00269577	NA	PFAM mannose-6-phosphate isomerase, type II	ko:K00971,ko:K16011
G12_RASTassembly.CDS.2785_mRNA	234.874	-0.864432	0.259528	-3.33079	0.000866004	0.00469292	NA	AAA domain	ko:K02282
G12_RASTassembly.CDS.5821_mRNA	496.724	-0.863363	0.233049	-3.70465	0.000211685	0.00142311	NA	Amino acid synthesis	-
G12_RASTassembly.CDS.1665_mRNA	213.935	-0.86123	0.241694	-3.56331	0.000366207	0.00224581	NA	Belongs to the enoyl-CoA hydratase isomerase family	-
G12_RASTassembly.CDS.4131_mRNA	495.822	-0.859905	0.14823	-5.80114	6.58645987923201e-09	1.25985647749477e-07	NA	Transcriptional regulator, LysR family	-
G12_RASTassembly.CDS.6156_mRNA	344.805	-0.859181	0.191374	-4.48953	7.13799981418505e-06	7.11254648151431e-05	NA	Belongs to the sulfur carrier protein TusA family	ko:K04085
G12_RASTassembly.CDS.2305_mRNA	238.719	-0.858506	0.237766	-3.61071	0.000305356	0.00193543	NA	PFAM binding-protein-dependent transport systems inner membrane component	ko:K02034
G12_RASTassembly.CDS.2029_mRNA	328.734	-0.857737	0.178122	-4.81546	1.46863663836781e-06	1.66178304133626e-05	NA	TIGRFAM Xanthine dehydrogenase accessory protein XdhC	ko:K07402
G12_RASTassembly.CDS.3351_mRNA	452.318	-0.856088	0.233605	-3.66468	0.000247647	0.00163579	NA	helix_turn_helix gluconate operon transcriptional repressor	-
G12_RASTassembly.CDS.4962_mRNA	102.521	-0.85474	0.347976	-2.45632	0.0140368	0.0465024	NA	-	-
G12_RASTassembly.CDS.1114_mRNA	449.089	-0.854335	0.268888	-3.1773	0.00148656	0.0074497	NA	Negatively regulates transcription of bacterial ribonucleotide reductase nrd genes and operons by binding to NrdR- boxes	ko:K07738
G12_RASTassembly.CDS.5915_mRNA	774.934	-0.854252	0.197099	-4.33413	1.46337791881082e-05	0.000136504	NA	TIGRFAM type I secretion membrane fusion protein, HlyD family	ko:K12542,ko:K16300
G12_RASTassembly.CDS.2802_mRNA	218.464	-0.854201	0.216043	-3.95385	7.69045364035461e-05	0.000587712	NA	binding-protein-dependent transport systems inner membrane component	ko:K15554
G12_RASTassembly.CDS.3763_mRNA	250.378	-0.854088	0.192131	-4.44534	8.77514643439363e-06	8.53809007432092e-05	NA	Transcriptional regulator, LysR family	-
G12_RASTassembly.CDS.706_mRNA	182.466	-0.853653	0.229837	-3.71418	0.000203867	0.00137921	NA	amino acid ABC transporter	ko:K02029
G12_RASTassembly.CDS.921_mRNA	262.588	-0.849647	0.192176	-4.42119	9.81573465960031e-06	9.47233132991759e-05	NA	Belongs to the binding-protein-dependent transport system permease family	ko:K01998
G12_RASTassembly.CDS.4551_mRNA	3090.56	-0.847445	0.319946	-2.64871	0.00807989	0.0298445	NA	NDH-1 shuttles electrons from NADH, via FMN and iron- sulfur (Fe-S) centers, to quinones in the respiratory chain. The immediate electron acceptor for the enzyme in this species is believed to be ubiquinone. Couples the redox reaction to proton translocation (for every two electrons transferred, four hydrogen ions are translocated across the cytoplasmic membrane), and thus conserves the redox ene…	ko:K00330
G12_RASTassembly.CDS.452_mRNA	9056.19	-0.84735	0.333851	-2.53811	0.0111454	0.0384621	NA	Part of a stress-induced multi-chaperone system, it is involved in the recovery of the cell from heat-induced damage, in cooperation with DnaK, DnaJ and GrpE	ko:K03695
G12_RASTassembly.CDS.849_mRNA	116.5	-0.846617	0.29356	-2.88396	0.00392705	0.0165503	NA	Transcriptional regulator	-
G12_RASTassembly.CDS.2722_mRNA	1656.32	-0.845357	0.200232	-4.22189	2.42260690644892e-05	0.000213841	NA	regulatory protein GntR HTH	-
G12_RASTassembly.CDS.4814_mRNA	499.899	-0.845283	0.151916	-5.56414	2.63454860852234e-08	4.37525682350726e-07	NA	Gaf domain protein	-
G12_RASTassembly.CDS.2133_mRNA	137.121	-0.843029	0.265339	-3.17718	0.00148716	0.0074497	NA	4-oxalocrotonate tautomerase	ko:K01821
G12_RASTassembly.CDS.4437_mRNA	2108.19	-0.837997	0.22311	-3.75598	0.000172664	0.00119068	NA	PFAM ABC transporter related	ko:K02049
G12_RASTassembly.CDS.1613_mRNA	5833.88	-0.836835	0.221724	-3.77423	0.000160505	0.00111041	NA	Belongs to the heme-copper respiratory oxidase family	ko:K02298
G12_RASTassembly.CDS.1575_mRNA	233.592	-0.833137	0.20313	-4.1015	4.10473639546636e-05	0.000339526	NA	Transcriptional regulator, GntR family	-
G12_RASTassembly.CDS.3346_mRNA	3619.48	-0.83311	0.329175	-2.5309	0.011377	0.0391225	NA	PFAM extracellular solute-binding protein, family 5	ko:K02035
G12_RASTassembly.CDS.3046_mRNA	199.179	-0.832758	0.308085	-2.70302	0.00687132	0.0261934	NA	transposase IS116 IS110 IS902 family protein	ko:K07486
G12_RASTassembly.CDS.5742_mRNA	895.749	-0.831275	0.18427	-4.51119	6.44645569459609e-06	6.50270275049772e-05	NA	Nudix hydrolase	-
G12_RASTassembly.CDS.4686_mRNA	287.094	-0.830992	0.206123	-4.03153	5.54143049398434e-05	0.000439689	NA	Bacterial regulatory proteins, tetR family	ko:K18301
G12_RASTassembly.CDS.6374_mRNA	7216.52	-0.830864	0.294005	-2.82602	0.004713	0.019281	NA	Cytochrome c class I	-
G12_RASTassembly.CDS.4028_mRNA	476.777	-0.830725	0.198905	-4.17649	2.960444866722e-05	0.000256772	NA	DinB superfamily	-
G12_RASTassembly.CDS.2384_mRNA	464.005	-0.829751	0.311737	-2.6617	0.00777469	0.0288999	NA	ATP-binding region, ATPase domain protein	-
G12_RASTassembly.CDS.2329_mRNA	209.801	-0.825929	0.248841	-3.3191	0.000903086	0.00485702	NA	NA	NA
G12_RASTassembly.CDS.704_mRNA	546.44	-0.825166	0.206346	-3.99894	6.36256249320594e-05	0.000499294	NA	Helix-turn-helix domain	-
G12_RASTassembly.CDS.2052_mRNA	826.963	-0.824842	0.228225	-3.61416	0.000301326	0.00191745	NA	PFAM Glycosyl transferase, family 2	ko:K11936
G12_RASTassembly.CDS.1597_mRNA	405.275	-0.823748	0.307646	-2.67758	0.00741551	0.0277596	NA	-	-
G12_RASTassembly.CDS.4959_mRNA	342.524	-0.821333	0.202687	-4.05223	5.07319027193493e-05	0.000407567	NA	Glycosyl transferase 4-like domain	ko:K03208
G12_RASTassembly.CDS.5624_mRNA	1456.36	-0.820856	0.281511	-2.91589	0.00354673	0.0152168	NA	MTH538 TIR-like domain (DUF1863)	-
G12_RASTassembly.CDS.1698_mRNA	2309.66	-0.820813	0.234057	-3.50689	0.000453369	0.00269388	NA	-	-
G12_RASTassembly.CDS.509_mRNA	3144.45	-0.819892	0.196349	-4.17568	2.97102817963719e-05	0.000257342	NA	gamma-glutamyltransferase	ko:K00681
G12_RASTassembly.CDS.5007_mRNA	254.266	-0.819094	0.275497	-2.97315	0.00294761	0.0131102	NA	Retinal pigment epithelial membrane protein	ko:K11159
G12_RASTassembly.CDS.5798_mRNA	3410	-0.817647	0.257896	-3.17045	0.00152202	0.00758295	NA	Belongs to the 'phage' integrase family	-
G12_RASTassembly.CDS.410_mRNA	1441.96	-0.817569	0.223685	-3.65501	0.000257176	0.00168145	NA	PFAM regulatory protein, MerR	-
G12_RASTassembly.CDS.688_mRNA	1079.17	-0.81686	0.253403	-3.22357	0.00126604	0.00648871	NA	TIGRFAM type IV pilus assembly protein PilM	ko:K02662
G12_RASTassembly.CDS.1970_mRNA	2028.59	-0.813801	0.24007	-3.38986	0.000699292	0.00389796	NA	Putative neutral zinc metallopeptidase	ko:K07054
G12_RASTassembly.CDS.907_mRNA	280.685	-0.812319	0.247315	-3.28456	0.00102143	0.00538535	NA	Thioesterase superfamily protein	ko:K01073
G12_RASTassembly.CDS.1360_mRNA	273.682	-0.812184	0.298853	-2.71767	0.00657435	0.0253014	NA	PFAM FAD-dependent pyridine nucleotide-disulphide oxidoreductase	ko:K00529
G12_RASTassembly.CDS.3321_mRNA	1922.12	-0.811876	0.263743	-3.07829	0.00208194	0.00977259	NA	Belongs to the DEAD box helicase family	ko:K05591
G12_RASTassembly.CDS.1820_mRNA	1937.56	-0.811112	0.154049	-5.26527	1.39982300765511e-07	1.98164371590295e-06	NA	Fatty acid hydroxylase	-
G12_RASTassembly.CDS.476_mRNA	312.727	-0.809076	0.242957	-3.33012	0.000868074	0.00470018	NA	-	-
G12_RASTassembly.CDS.2765_mRNA	2644.94	-0.808745	0.258101	-3.13344	0.00172771	0.00837407	NA	PFAM Extracellular solute-binding protein, family 3	ko:K10001
G12_RASTassembly.CDS.1765_mRNA	9797.75	-0.808498	0.28667	-2.82031	0.00479774	0.0195654	NA	Catalyzes the ATP-dependent amidation of deamido-NAD to form NAD. Uses L-glutamine as a nitrogen source	ko:K01916,ko:K01950
G12_RASTassembly.CDS.1305_mRNA	354.84	-0.808273	0.130588	-6.18949	6.03574656342872e-10	1.4106088422966e-08	NA	LysR substrate binding domain	-
G12_RASTassembly.CDS.1895_mRNA	426.304	-0.808212	0.269308	-3.00107	0.00269036	0.0122005	NA	Histidine kinase internal region	-
G12_RASTassembly.CDS.3356_mRNA	451.642	-0.806703	0.257781	-3.1294	0.00175161	0.00847073	NA	PFAM ABC transporter related	ko:K02028,ko:K10010
G12_RASTassembly.CDS.4378_mRNA	4401.64	-0.80665	0.236908	-3.40491	0.000661854	0.0037183	NA	PFAM Cyclopropane-fatty-acyl-phospholipid synthase	ko:K00574
G12_RASTassembly.CDS.5523_mRNA	6863.46	-0.806421	0.256611	-3.14258	0.00167468	0.00819738	NA	Belongs to the binding-protein-dependent transport system permease family	ko:K01998
G12_RASTassembly.CDS.1987_mRNA	266.451	-0.803939	0.241692	-3.32629	0.000880104	0.0047573	NA	regulatory protein GntR HTH	-
G12_RASTassembly.CDS.6137_mRNA	342.018	-0.803406	0.206722	-3.88641	0.000101738	0.000749848	NA	Has an important function as a repair enzyme for proteins that have been inactivated by oxidation. Catalyzes the reversible oxidation-reduction of methionine sulfoxide in proteins to methionine	ko:K07304
G12_RASTassembly.CDS.4094_mRNA	704.745	-0.802181	0.2604	-3.08057	0.00206605	0.00970852	NA	.,Oxidizes proline to glutamate for use as a carbon and nitrogen source	-
G12_RASTassembly.CDS.949_mRNA	1134.45	-0.7998	0.218333	-3.66321	0.00024907	0.00164142	NA	The transhydrogenation between NADH and NADP is coupled to respiration and ATP hydrolysis and functions as a proton pump across the membrane	ko:K00324
G12_RASTassembly.CDS.2569_mRNA	459.988	-0.799618	0.225799	-3.54129	0.000398176	0.00242108	NA	phosphate transport regulator	ko:K07220
G12_RASTassembly.CDS.2799_mRNA	123.965	-0.798089	0.322478	-2.47486	0.0133288	0.0445239	NA	TIGRFAM aliphatic sulfonates family ABC transporter, periplsmic ligand-binding protein	ko:K15553
G12_RASTassembly.CDS.2696_mRNA	629.589	-0.797549	0.239831	-3.32546	0.000882723	0.00476745	NA	Important for reducing fluoride concentration in the cell, thus reducing its toxicity	ko:K06199
G12_RASTassembly.CDS.2563_mRNA	230.951	-0.796844	0.200878	-3.96681	7.28404353881832e-05	0.000561999	NA	Belongs to the RNA methyltransferase TrmD family	ko:K00554
G12_RASTassembly.CDS.1018_mRNA	356.513	-0.795298	0.203781	-3.9027	9.51239163377698e-05	0.000708414	NA	Predicted membrane protein (DUF2214)	ko:K08983
G12_RASTassembly.CDS.2547_mRNA	1508.83	-0.793845	0.300043	-2.64577	0.00815054	0.0300709	NA	Indolepyruvate ferredoxin oxidoreductase	ko:K00179
G12_RASTassembly.CDS.2055_mRNA	674.686	-0.792999	0.21342	-3.71567	0.000202668	0.00137254	NA	AI-2E family transporter	-
G12_RASTassembly.CDS.1817_mRNA	39719.1	-0.787462	0.292361	-2.69346	0.00707141	0.0267294	NA	Bacterial extracellular solute-binding protein	ko:K02055
G12_RASTassembly.CDS.2073_mRNA	1932.99	-0.786435	0.270203	-2.91054	0.0036081	0.0154287	NA	Aspartyl asparaginyl beta-hydroxylase	ko:K12979
G12_RASTassembly.CDS.5051_mRNA	692.263	-0.783082	0.247108	-3.16899	0.0015297	0.00760941	NA	Helix-turn-helix	-
G12_RASTassembly.CDS.3279_mRNA	670.98	-0.782769	0.257428	-3.04073	0.00236005	0.0108986	NA	Protein of unknown function (DUF3717)	ko:K06938
G12_RASTassembly.CDS.4825_mRNA	609.181	-0.781798	0.280846	-2.78373	0.00537381	0.0213892	NA	-	-
G12_RASTassembly.CDS.112_mRNA	2269.4	-0.780683	0.220945	-3.53338	0.000410277	0.00248525	NA	PFAM permease YjgP YjgQ family protein	ko:K07091
G12_RASTassembly.CDS.3355_mRNA	473.768	-0.777979	0.245907	-3.16372	0.00155769	0.00774267	NA	Amino-transferase class IV	ko:K00826
G12_RASTassembly.CDS.5343_mRNA	247.916	-0.775207	0.220899	-3.50932	0.000449254	0.00267595	NA	NmrA-like family	-
G12_RASTassembly.CDS.269_mRNA	126.174	-0.775137	0.255274	-3.03649	0.00239348	0.0109956	NA	PFAM LrgA family protein	ko:K06518
G12_RASTassembly.CDS.3376_mRNA	2544.9	-0.774912	0.219485	-3.53059	0.000414641	0.00250461	NA	Tripartite tricarboxylate transporter family receptor	-
G12_RASTassembly.CDS.698_mRNA	2187.28	-0.773162	0.287961	-2.68495	0.00725402	0.02728	NA	PFAM Cytochrome c, class I	-
G12_RASTassembly.CDS.875_mRNA	1745.95	-0.7725	0.172242	-4.48496	7.29283817331995e-06	7.21093399075805e-05	NA	-	-
G12_RASTassembly.CDS.4256_mRNA	192.127	-0.77245	0.316752	-2.43866	0.0147418	0.0483397	NA	TIGRFAM ABC transporter, CydDC cysteine exporter (CydDC-E) family, permease ATP-binding protein CydC	ko:K16012
G12_RASTassembly.CDS.2118_mRNA	1879.63	-0.771068	0.312098	-2.47059	0.0134889	0.0448954	NA	-	-
G12_RASTassembly.CDS.943_mRNA	267.594	-0.770587	0.256166	-3.00815	0.00262842	0.0119469	NA	-	-
G12_RASTassembly.CDS.2853_mRNA	4095.63	-0.76912	0.271478	-2.83309	0.00461007	0.0189081	NA	3-hydroxyacyl-CoA dehydrogenase NAD-binding	ko:K07516
G12_RASTassembly.CDS.3018_mRNA	190.202	-0.769049	0.212768	-3.61449	0.000300936	0.00191686	NA	response regulator	-
G12_RASTassembly.CDS.5652_mRNA	1485.13	-0.768679	0.188205	-4.08426	4.42170033747546e-05	0.000364337	NA	Belongs to the monovalent cation proton antiporter 2 (CPA2) transporter (TC 2.A.37) family	ko:K03455
G12_RASTassembly.CDS.163_mRNA	239.143	-0.768541	0.187331	-4.10259	4.0854971604345e-05	0.00033837	NA	-	-
G12_RASTassembly.CDS.3331_mRNA	1623.98	-0.767777	0.228206	-3.36441	0.000767088	0.00422819	NA	PFAM Extracellular ligand-binding receptor	ko:K01999
G12_RASTassembly.CDS.3309_mRNA	2502.96	-0.767187	0.28211	-2.71946	0.00653886	0.0252101	NA	PFAM nuclear protein SET	ko:K07117
G12_RASTassembly.CDS.1927_mRNA	328.161	-0.765931	0.191813	-3.99311	6.52113466795338e-05	0.000509251	NA	-	-
G12_RASTassembly.CDS.5823_mRNA	2712.4	-0.763865	0.300652	-2.5407	0.0110631	0.0383302	NA	Belongs to the binding-protein-dependent transport system permease family	ko:K01997,ko:K01998
G12_RASTassembly.CDS.747_mRNA	3336.19	-0.762726	0.220279	-3.46254	0.0005351	0.0030927	NA	PFAM binding-protein-dependent transport systems inner membrane component	ko:K02033
G12_RASTassembly.CDS.4504_mRNA	562.385	-0.762027	0.225497	-3.37932	0.000726654	0.00402952	NA	PFAM SNARE associated Golgi protein	ko:K03975
G12_RASTassembly.CDS.1599_mRNA	691.911	-0.761882	0.212133	-3.59154	0.000328736	0.00205724	NA	PFAM 4Fe-4S ferredoxin iron-sulfur binding domain protein	ko:K00124,ko:K07307
G12_RASTassembly.CDS.5002_mRNA	1633.95	-0.761822	0.29206	-2.60845	0.00909539	0.0328405	NA	transcriptional regulators containing the CopG Arc MetJ DNA-binding domain	ko:K07746
G12_RASTassembly.CDS.5599_mRNA	1518.57	-0.761362	0.303644	-2.50742	0.0121616	0.0414436	NA	Universal stress protein family	-
G12_RASTassembly.CDS.1704_mRNA	518.813	-0.759902	0.139205	-5.45885	4.79225328747011e-08	7.47568249479865e-07	NA	L-lysine 6-monooxygenase (NADPH-requiring)	ko:K00384
G12_RASTassembly.CDS.848_mRNA	550.534	-0.759143	0.204819	-3.70641	0.000210219	0.00141622	NA	PFAM beta-lactamase domain protein	-
G12_RASTassembly.CDS.2234_mRNA	1199.84	-0.759079	0.246212	-3.08303	0.00204903	0.00965853	NA	cyclic nucleotide binding	ko:K00384,ko:K10914,ko:K21561
G12_RASTassembly.CDS.1445_mRNA	1054.04	-0.75904	0.138801	-5.46854	4.53763045023494e-08	7.13040364392664e-07	NA	Haemolysin-type calcium-binding repeat (2 copies)	ko:K11005
G12_RASTassembly.CDS.963_mRNA	1588.71	-0.758957	0.230073	-3.29876	0.000971113	0.0051624	NA	PTS IIA-like nitrogen-regulatory protein PtsN	ko:K02806
G12_RASTassembly.CDS.350_mRNA	171.938	-0.756873	0.276344	-2.73888	0.00616483	0.0240713	NA	cyclic nucleotide binding	ko:K00384,ko:K10914,ko:K21561
G12_RASTassembly.CDS.3654_mRNA	209.598	-0.755954	0.217704	-3.47239	0.000515842	0.00300029	NA	Cytochrome B561	ko:K12262
G12_RASTassembly.CDS.1005_mRNA	191.966	-0.755624	0.25305	-2.98607	0.00282593	0.0126743	NA	LysR substrate binding domain	-
G12_RASTassembly.CDS.5008_mRNA	117.006	-0.755201	0.266072	-2.83834	0.00453491	0.0187072	NA	PFAM NUDIX hydrolase	ko:K03574
G12_RASTassembly.CDS.2005_mRNA	390.225	-0.754039	0.27253	-2.76682	0.00566066	0.0223471	NA	Transcriptional regulator	-
G12_RASTassembly.CDS.4560_mRNA	600.208	-0.753426	0.141929	-5.30846	1.10557502025906e-07	1.60034474216328e-06	NA	Required for the formation of a threonylcarbamoyl group on adenosine at position 37 (t(6)A37) in tRNAs that read codons beginning with adenine. Is involved in the transfer of the threonylcarbamoyl moiety of threonylcarbamoyl-AMP (TC-AMP) to the N6 group of A37, together with TsaE and TsaB. TsaD likely plays a direct catalytic role in this reaction	ko:K01409
G12_RASTassembly.CDS.1204_mRNA	68.6611	-0.752804	0.305526	-2.46396	0.0137411	0.0456166	NA	Belongs to the short-chain dehydrogenases reductases (SDR) family	-
G12_RASTassembly.CDS.4853_mRNA	122.039	-0.752438	0.240042	-3.13461	0.00172085	0.00834711	NA	-	-
G12_RASTassembly.CDS.5026_mRNA	1591.52	-0.751498	0.225002	-3.33996	0.000837899	0.00456371	NA	Membrane protein TerC	-
G12_RASTassembly.CDS.1818_mRNA	5709.45	-0.751169	0.214972	-3.49426	0.000475369	0.00280551	NA	binding-protein-dependent transport systems inner membrane component	ko:K02054
G12_RASTassembly.CDS.6436_mRNA	2664.7	-0.750848	0.208614	-3.59922	0.000319177	0.0020094	NA	Involved in the assembly of lipopolysaccharide (LPS). Required for the translocation of LPS from the inner membrane to the outer membrane	ko:K09774
G12_RASTassembly.CDS.3524_mRNA	2214.79	-0.748726	0.272597	-2.74664	0.00602095	0.0235955	NA	Catalyzes the condensation of (S)-aspartate-beta- semialdehyde (S)-ASA and pyruvate to 4-hydroxy- tetrahydrodipicolinate (HTPA)	ko:K01714
G12_RASTassembly.CDS.3341_mRNA	699.065	-0.748544	0.287418	-2.60437	0.00920423	0.0331218	NA	Belongs to the class-III pyridoxal-phosphate-dependent aminotransferase family	ko:K16871
G12_RASTassembly.CDS.1401_mRNA	187.431	-0.748499	0.234199	-3.196	0.00139346	0.0070629	NA	UTRA	ko:K03710
G12_RASTassembly.CDS.5118_mRNA	1016.07	-0.747983	0.238003	-3.14275	0.00167367	0.00819738	NA	Redoxin domain protein	-
G12_RASTassembly.CDS.607_mRNA	131.978	-0.746771	0.284218	-2.62745	0.00860267	0.0313788	NA	TIGRFAM oligopeptide dipeptide ABC transporter, ATPase subunit	ko:K02032
G12_RASTassembly.CDS.4790_mRNA	273.492	-0.744646	0.223261	-3.33531	0.00085203	0.00462891	NA	SMART regulatory protein GntR HTH	-
G12_RASTassembly.CDS.2058_mRNA	170.376	-0.743677	0.261076	-2.8485	0.00439254	0.0182252	NA	Transcriptional regulator	-
G12_RASTassembly.CDS.3353_mRNA	158.794	-0.740794	0.280571	-2.64031	0.008283	0.0304373	NA	Binding-protein-dependent transport system inner membrane component	ko:K02029
G12_RASTassembly.CDS.336_mRNA	459.743	-0.740601	0.176175	-4.20377	2.62501475623239e-05	0.000230478	NA	Major facilitator superfamily	-
G12_RASTassembly.CDS.1673_mRNA	491.773	-0.738307	0.263878	-2.79791	0.00514338	0.0206862	NA	ABC-type nitrate sulfonate bicarbonate transport system permease component	ko:K02050
G12_RASTassembly.CDS.3072_mRNA	658.743	-0.737809	0.181967	-4.05463	5.02136317203717e-05	0.000404415	NA	Ureidoglycolate hydrolase	ko:K01483
G12_RASTassembly.CDS.4344_mRNA	254.788	-0.737492	0.203569	-3.62282	0.000291413	0.00185989	NA	-	-
G12_RASTassembly.CDS.6238_mRNA	2114.3	-0.736904	0.171342	-4.30077	1.7020515311855e-05	0.000157171	NA	Bifunctional enzyme which can phosphorylate or dephosphorylate isocitrate dehydrogenase (IDH) on a specific serine residue. This is a regulatory mechanism which enables bacteria to bypass the Krebs cycle via the glyoxylate shunt in response to the source of carbon. When bacteria are grown on glucose, IDH is fully active and unphosphorylated, but when grown on acetate or ethanol, the activity of I…	ko:K00906
G12_RASTassembly.CDS.5270_mRNA	145.65	-0.736876	0.250418	-2.94259	0.00325483	0.014279	NA	PFAM Glyoxalase bleomycin resistance protein dioxygenase	ko:K04750
G12_RASTassembly.CDS.2555_mRNA	764.645	-0.736846	0.211321	-3.48686	0.000488722	0.00286067	NA	3'-to-5' exoribonuclease specific for small oligoribonucleotides	ko:K13288
G12_RASTassembly.CDS.1702_mRNA	1350.44	-0.735583	0.214895	-3.42298	0.000619377	0.00351966	NA	NA	NA
G12_RASTassembly.CDS.2232_mRNA	1135.56	-0.735379	0.215466	-3.41298	0.000642575	0.00362584	NA	Catalyzes the NADPH-dependent reduction of glutamyl- tRNA(Glu) to glutamate 1-semialdehyde (GSA)	ko:K02492
G12_RASTassembly.CDS.3183_mRNA	264.071	-0.734862	0.183805	-3.99805	6.38654638048983e-05	0.000500565	NA	PFAM phosphatidate cytidylyltransferase	ko:K00981
G12_RASTassembly.CDS.6150_mRNA	317.091	-0.73339	0.22304	-3.28816	0.00100844	0.00533435	NA	PFAM binding-protein-dependent transport systems inner membrane component	ko:K13891
G12_RASTassembly.CDS.3670_mRNA	604.752	-0.731562	0.24861	-2.94262	0.00325451	0.014279	NA	Protein of unknown function (DUF3053)	-
G12_RASTassembly.CDS.3296_mRNA	634.055	-0.730711	0.202566	-3.60727	0.00030943	0.00195931	NA	PFAM Forkhead-associated protein	-
G12_RASTassembly.CDS.5474_mRNA	1629.86	-0.729807	0.202518	-3.60367	0.00031376	0.00198088	NA	PFAM Type II secretion system protein E	ko:K02669,ko:K12203
G12_RASTassembly.CDS.3570_mRNA	802.567	-0.72859	0.191619	-3.80228	0.000143368	0.00100923	NA	PFAM aminotransferase, class I and II	ko:K05825
G12_RASTassembly.CDS.1534_mRNA	1709.86	-0.728124	0.2795	-2.60509	0.00918497	0.033071	NA	Protein of unknown function (DUF502)	-
G12_RASTassembly.CDS.5390_mRNA	264.996	-0.727837	0.189762	-3.83553	0.000125296	0.000894751	NA	PFAM EPSP synthase (3-phosphoshikimate 1-carboxyvinyltransferase)	ko:K00790
G12_RASTassembly.CDS.2136_mRNA	1639.88	-0.72759	0.203355	-3.57793	0.000346326	0.00214023	NA	PFAM Amidase	ko:K01426,ko:K02433
G12_RASTassembly.CDS.4799_mRNA	437.017	-0.723971	0.176671	-4.09784	4.17020376364189e-05	0.000344347	NA	-	-
G12_RASTassembly.CDS.2734_mRNA	721.061	-0.721681	0.296312	-2.43554	0.0148695	0.0486096	NA	Bidirectionally degrades single-stranded DNA into large acid-insoluble oligonucleotides, which are then degraded further into small acid-soluble oligonucleotides	ko:K03602
G12_RASTassembly.CDS.2309_mRNA	365.044	-0.720733	0.229137	-3.14543	0.00165845	0.00814714	NA	HAD-superfamily hydrolase, subfamily IA, variant 2 (HAD-like)	ko:K01560
G12_RASTassembly.CDS.1953_mRNA	1110.77	-0.720721	0.232187	-3.10405	0.00190892	0.00908785	NA	Glycerophosphoryl diester phosphodiesterase family	ko:K01126
G12_RASTassembly.CDS.493_mRNA	1518.41	-0.719948	0.217593	-3.30869	0.000937349	0.00500361	NA	Nucleotidase that shows phosphatase activity on nucleoside 5'-monophosphates	ko:K03787
G12_RASTassembly.CDS.3596_mRNA	257.684	-0.71885	0.197164	-3.64595	0.000266403	0.00172517	NA	Auxin Efflux Carrier	ko:K07088
G12_RASTassembly.CDS.1614_mRNA	6801.28	-0.718344	0.245917	-2.92109	0.00348813	0.015066	NA	cytochrome c oxidase subunit II	ko:K02297
G12_RASTassembly.CDS.4441_mRNA	2556.94	-0.718041	0.189776	-3.78363	0.000154559	0.00107622	NA	PFAM Inosine uridine-preferring nucleoside hydrolase	-
G12_RASTassembly.CDS.6241_mRNA	432.385	-0.717899	0.173074	-4.14793	3.35490108347201e-05	0.000285589	NA	PFAM beta-lactamase domain protein	-
G12_RASTassembly.CDS.3305_mRNA	962.003	-0.7173	0.22412	-3.20052	0.00137182	0.0069642	NA	Two component transcriptional regulator, winged	ko:K02483,ko:K07666,ko:K07774
G12_RASTassembly.CDS.5194_mRNA	1226.19	-0.716764	0.24742	-2.89695	0.00376805	0.0160135	NA	PFAM Cytochrome c, class I	-
G12_RASTassembly.CDS.5521_mRNA	4147.06	-0.716185	0.216929	-3.30147	0.000961795	0.0051171	NA	PFAM ABC transporter related	ko:K01996
G12_RASTassembly.CDS.3063_mRNA	152.8	-0.716119	0.228751	-3.13057	0.00174469	0.00844362	NA	NYN domain	-
G12_RASTassembly.CDS.2115_mRNA	1184.47	-0.714153	0.254589	-2.80512	0.0050298	0.0203519	NA	Protein of unknown function (DUF962)	-
G12_RASTassembly.CDS.1852_mRNA	337.762	-0.714091	0.129785	-5.50209	3.75308705489163e-08	6.00027126910162e-07	NA	Catalyzes the formation of 2'O-methylated cytidine (Cm32) or 2'O-methylated uridine (Um32) at position 32 in tRNA	ko:K02533
G12_RASTassembly.CDS.3220_mRNA	1778.7	-0.713782	0.227649	-3.13546	0.00171587	0.00832923	NA	Catalyzes the methylthiolation of N6- (dimethylallyl)adenosine (i(6)A), leading to the formation of 2- methylthio-N6-(dimethylallyl)adenosine (ms(2)i(6)A) at position 37 in tRNAs that read codons beginning with uridine	ko:K06168
G12_RASTassembly.CDS.4914_mRNA	603.809	-0.713759	0.264796	-2.69551	0.00702819	0.026602	NA	AraC family transcriptional regulator	-
G12_RASTassembly.CDS.2777_mRNA	2126.6	-0.713273	0.267347	-2.66797	0.00763109	0.0284515	NA	Catalyzes the irreversible NADPH-dependent deamination of GMP to IMP. It functions in the conversion of nucleobase, nucleoside and nucleotide derivatives of G to A nucleotides, and in maintaining the intracellular balance of A and G nucleotides	ko:K00364
G12_RASTassembly.CDS.2983_mRNA	246.861	-0.712787	0.192536	-3.7021	0.00021382	0.00143148	NA	Belongs to the binding-protein-dependent transport system permease family	ko:K10440
G12_RASTassembly.CDS.6324_mRNA	509.884	-0.712091	0.278186	-2.55976	0.0104744	0.036706	NA	Major Facilitator	-
G12_RASTassembly.CDS.2930_mRNA	242.276	-0.711711	0.223614	-3.18276	0.00145878	0.00731897	NA	HAD-superfamily hydrolase, subfamily IIB	-
G12_RASTassembly.CDS.155_mRNA	240.584	-0.710504	0.240322	-2.95647	0.00311184	0.0137361	NA	Participates in the translocation of lipoproteins from the inner membrane to the outer membrane. Only forms a complex with a lipoprotein if the residue after the N-terminal Cys is not an aspartate (The Asp acts as a targeting signal to indicate that the lipoprotein should stay in the inner membrane)	-
G12_RASTassembly.CDS.5034_mRNA	1014.07	-0.70953	0.196425	-3.61222	0.000303586	0.00192992	NA	NA	NA
G12_RASTassembly.CDS.3354_mRNA	638.283	-0.709054	0.243943	-2.90663	0.0036534	0.0155809	NA	Bacterial periplasmic substrate-binding proteins	ko:K02030
G12_RASTassembly.CDS.4970_mRNA	461.125	-0.708748	0.178747	-3.9651	7.3366141960088e-05	0.000564901	NA	PFAM porin Gram-negative type	-
G12_RASTassembly.CDS.1821_mRNA	204.988	-0.708401	0.265543	-2.66774	0.00763635	0.0284515	NA	Permuted papain-like amidase enzyme, YaeF/YiiX, C92 family	-
G12_RASTassembly.CDS.2628_mRNA	256.872	-0.708008	0.244936	-2.89058	0.00384533	0.0162699	NA	YGGT family	ko:K02221
G12_RASTassembly.CDS.2057_mRNA	291.114	-0.705232	0.248794	-2.83461	0.00458822	0.0188516	NA	Retinal pigment epithelial membrane protein	ko:K11159
G12_RASTassembly.CDS.3564_mRNA	756.553	-0.702056	0.157473	-4.45825	8.2631359098438e-06	8.08328378882285e-05	NA	PFAM FAD dependent oxidoreductase	ko:K00285
G12_RASTassembly.CDS.3193_mRNA	4787.42	-0.701465	0.239948	-2.92341	0.00346222	0.0150045	NA	peptidase U62, modulator of DNA gyrase	ko:K03568
G12_RASTassembly.CDS.1861_mRNA	187.801	-0.701311	0.204121	-3.43576	0.000590905	0.00337878	NA	PFAM regulatory protein, MarR	-
G12_RASTassembly.CDS.687_mRNA	644.252	-0.698388	0.275174	-2.53799	0.0111491	0.0384621	NA	PFAM Fimbrial assembly family protein	ko:K02663
G12_RASTassembly.CDS.5420_mRNA	423.276	-0.697749	0.189838	-3.67549	0.00023739	0.00157289	NA	Specifically methylates the ribose of guanosine 2251 in 23S rRNA	ko:K03218
G12_RASTassembly.CDS.2192_mRNA	421.843	-0.697241	0.224791	-3.10173	0.00192393	0.00914577	NA	Addiction module antidote	-
G12_RASTassembly.CDS.5258_mRNA	133.442	-0.697173	0.222067	-3.13947	0.00169252	0.00824703	NA	PFAM MaoC domain protein dehydratase	-
G12_RASTassembly.CDS.5567_mRNA	526.582	-0.695988	0.178436	-3.90049	9.59999397472614e-05	0.000712469	NA	SMART GGDEF domain containing protein	-
G12_RASTassembly.CDS.5231_mRNA	603.588	-0.695236	0.174378	-3.98695	6.69279111929472e-05	0.000521389	NA	Transfers the fatty acyl group on membrane lipoproteins	ko:K03820
G12_RASTassembly.CDS.1612_mRNA	1892.21	-0.694963	0.26536	-2.61894	0.00882031	0.0320091	NA	PFAM cytochrome c oxidase, subunit III	ko:K02276,ko:K02299
G12_RASTassembly.CDS.1590_mRNA	956.638	-0.694181	0.226835	-3.06028	0.00221128	0.0103134	NA	PFAM binding-protein-dependent transport systems inner membrane component	ko:K02018
G12_RASTassembly.CDS.2535_mRNA	307.519	-0.694127	0.275313	-2.52123	0.0116946	0.0400432	NA	Receptor family ligand binding region	-
G12_RASTassembly.CDS.3569_mRNA	774.115	-0.693748	0.16906	-4.10355	4.06854113472392e-05	0.0003374	NA	EamA-like transporter family	-
G12_RASTassembly.CDS.5377_mRNA	242.153	-0.692675	0.178336	-3.8841	0.000102711	0.000754427	NA	Protein of unknown function (DUF2867)	-
G12_RASTassembly.CDS.6276_mRNA	4089.81	-0.692481	0.267305	-2.59061	0.00958073	0.0342302	NA	Belongs to the class-IV pyridoxal-phosphate-dependent aminotransferase family	ko:K00826
G12_RASTassembly.CDS.5475_mRNA	2453.55	-0.691351	0.205281	-3.36783	0.000757627	0.00417963	NA	PFAM Type II secretion system protein E	ko:K02670
G12_RASTassembly.CDS.1580_mRNA	183.574	-0.69037	0.240418	-2.87154	0.00408477	0.0171217	NA	NA	NA
G12_RASTassembly.CDS.6131_mRNA	1194.64	-0.690001	0.16593	-4.15838	3.2051468365539e-05	0.000273929	NA	Belongs to the 'phage' integrase family	-
G12_RASTassembly.CDS.5288_mRNA	132.105	-0.689968	0.240524	-2.8686	0.00412287	0.0172399	NA	PFAM Ornithine cyclodeaminase mu-crystallin	ko:K01750,ko:K19743
G12_RASTassembly.CDS.2157_mRNA	1684.87	-0.689937	0.277306	-2.488	0.0128464	0.0432724	NA	Catalyzes the synthesis of activated sulfate	ko:K00860
G12_RASTassembly.CDS.744_mRNA	1150.49	-0.689815	0.167372	-4.12145	3.76491425718281e-05	0.000316302	NA	PFAM binding-protein-dependent transport systems inner membrane component	ko:K02034
G12_RASTassembly.CDS.5713_mRNA	381.767	-0.68735	0.137571	-4.99632	5.84360428779586e-07	7.20860743909098e-06	NA	Histidine kinase	-
G12_RASTassembly.CDS.1815_mRNA	335.201	-0.683725	0.262881	-2.60089	0.00929819	0.0334225	NA	Belongs to the precorrin methyltransferase family	ko:K02303
G12_RASTassembly.CDS.4852_mRNA	64.5501	-0.682974	0.269722	-2.53215	0.0113367	0.0390466	NA	PFAM NIPSNAP family containing protein	-
G12_RASTassembly.CDS.3289_mRNA	1286.86	-0.680385	0.1629	-4.17671	2.95750426771329e-05	0.000256772	NA	Type IV Pilus-assembly protein W	ko:K02672
G12_RASTassembly.CDS.612_mRNA	569.619	-0.679646	0.200101	-3.39651	0.000682505	0.00382237	NA	PFAM extracellular solute-binding protein, family 5	ko:K02035
G12_RASTassembly.CDS.2128_mRNA	353.359	-0.679454	0.205383	-3.30823	0.000938875	0.00500759	NA	Belongs to the UPF0271 (lamB) family	ko:K07160
G12_RASTassembly.CDS.2820_mRNA	286.497	-0.677979	0.18907	-3.58586	0.000335966	0.00208895	NA	Required for disulfide bond formation in some periplasmic proteins. Acts by oxidizing the DsbA protein	ko:K03611
G12_RASTassembly.CDS.6228_mRNA	500.651	-0.677274	0.165284	-4.09765	4.17374394191139e-05	0.000344347	NA	PFAM helix-turn-helix- domain containing protein, AraC type	-
G12_RASTassembly.CDS.3608_mRNA	280.501	-0.67594	0.16599	-4.07218	4.65756921565931e-05	0.000378914	NA	Tripartite tricarboxylate transporter family receptor	-
G12_RASTassembly.CDS.675_mRNA	6594.01	-0.672319	0.277286	-2.42464	0.0153237	0.0498912	NA	PFAM FAD-dependent pyridine nucleotide-disulphide oxidoreductase	ko:K00266
G12_RASTassembly.CDS.3861_mRNA	205.484	-0.670683	0.213273	-3.14472	0.00166244	0.0081561	NA	PFAM Extracellular solute-binding protein, family 3	ko:K02030,ko:K10036
G12_RASTassembly.CDS.2499_mRNA	460.723	-0.670072	0.168672	-3.97263	7.10836930056836e-05	0.000549765	NA	Catalyzes the transfer of an acyl group from acyl- phosphate (acyl-PO(4)) to glycerol-3-phosphate (G3P) to form lysophosphatidic acid (LPA). This enzyme utilizes acyl-phosphate as fatty acyl donor, but not acyl-CoA or acyl-ACP	ko:K08591
G12_RASTassembly.CDS.3653_mRNA	172.904	-0.670007	0.255364	-2.62374	0.00869703	0.031669	NA	Belongs to the UPF0312 family	-
G12_RASTassembly.CDS.16_mRNA	1305.85	-0.669628	0.141167	-4.74353	2.10029714035706e-06	2.29315838714047e-05	NA	cellulase activity	-
G12_RASTassembly.CDS.73_mRNA	544.545	-0.669537	0.228145	-2.93469	0.00333876	0.0145578	NA	CoA-transferase family III	-
G12_RASTassembly.CDS.1629_mRNA	163.576	-0.666919	0.224202	-2.97463	0.00293343	0.0130708	NA	Pyridoxal-phosphate dependent enzyme	ko:K01754
G12_RASTassembly.CDS.3403_mRNA	188.583	-0.664785	0.221666	-2.99904	0.00270828	0.0122578	NA	Belongs to the radical SAM superfamily. RlmN family	ko:K06941
G12_RASTassembly.CDS.6147_mRNA	397.221	-0.663925	0.197103	-3.36842	0.000755996	0.00417422	NA	Belongs to the ABC transporter superfamily	ko:K13892
G12_RASTassembly.CDS.3287_mRNA	1626.74	-0.663168	0.239216	-2.77225	0.00556699	0.0220043	NA	Type IV minor pilin ComP, DNA uptake sequence receptor	ko:K02655
G12_RASTassembly.CDS.1454_mRNA	276.171	-0.663115	0.195954	-3.38404	0.000714279	0.00397117	NA	PFAM Cyclic nucleotide-binding	-
G12_RASTassembly.CDS.5468_mRNA	689.382	-0.659612	0.206095	-3.20053	0.00137177	0.0069642	NA	Belongs to the Glu Leu Phe Val dehydrogenases family	ko:K00260,ko:K00261
G12_RASTassembly.CDS.4505_mRNA	415.929	-0.659398	0.15852	-4.15971	3.18647267374273e-05	0.00027291	NA	Dienelactone hydrolase family	ko:K01061
G12_RASTassembly.CDS.4313_mRNA	313.827	-0.659221	0.181252	-3.63703	0.000275796	0.00177432	NA	PFAM Thioredoxin	ko:K00384
G12_RASTassembly.CDS.4637_mRNA	171.176	-0.658483	0.244575	-2.69236	0.00709489	0.0267756	NA	Transcriptional regulator	-
G12_RASTassembly.CDS.3065_mRNA	11613.7	-0.658248	0.186597	-3.52764	0.00041928	0.00251607	NA	extracellular solute-binding protein, family 5	ko:K02035
G12_RASTassembly.CDS.40_mRNA	553.498	-0.657906	0.162526	-4.048	5.16571554277223e-05	0.000414483	NA	PFAM peptidase U61, LD-carboxypeptidase A	ko:K01297
G12_RASTassembly.CDS.2495_mRNA	1079.83	-0.657001	0.178364	-3.68348	0.000230067	0.00152692	NA	Cell wall formation	ko:K00075
G12_RASTassembly.CDS.1230_mRNA	273.049	-0.656584	0.161778	-4.05855	4.93786384513869e-05	0.000398689	NA	-	-
G12_RASTassembly.CDS.5822_mRNA	2526.53	-0.6565	0.215727	-3.0432	0.0023408	0.0108389	NA	Extracellular liganD-binding receptor	ko:K01999
G12_RASTassembly.CDS.6105_mRNA	211.614	-0.653135	0.227197	-2.87476	0.00404336	0.016965	NA	LysR substrate binding domain	-
G12_RASTassembly.CDS.5449_mRNA	2911.99	-0.652294	0.23468	-2.7795	0.0054443	0.0216124	NA	Belongs to the class-III pyridoxal-phosphate-dependent aminotransferase family	ko:K00822
G12_RASTassembly.CDS.453_mRNA	3201.93	-0.651581	0.201068	-3.2406	0.00119278	0.00619225	NA	Tripartite tricarboxylate transporter family receptor	-
G12_RASTassembly.CDS.4788_mRNA	304.155	-0.651299	0.221512	-2.94024	0.00327958	0.014368	NA	-	-
G12_RASTassembly.CDS.2778_mRNA	288.794	-0.65126	0.160552	-4.05639	4.98362456781847e-05	0.000401879	NA	Carboxylesterase family	ko:K01432
G12_RASTassembly.CDS.1929_mRNA	1205.41	-0.650353	0.222547	-2.92232	0.00347438	0.015037	NA	PFAM GCN5-related N-acetyltransferase	-
G12_RASTassembly.CDS.5076_mRNA	109.819	-0.650044	0.232994	-2.78997	0.00527133	0.0210777	NA	SAF	ko:K16845
G12_RASTassembly.CDS.3139_mRNA	821.541	-0.649238	0.225272	-2.88203	0.00395127	0.0166305	NA	PFAM regulatory protein TetR	ko:K05501
G12_RASTassembly.CDS.277_mRNA	216.374	-0.648373	0.192324	-3.37125	0.000748292	0.00413523	NA	Cobyrinic acid ac-diamide synthase	ko:K02224
G12_RASTassembly.CDS.3158_mRNA	2956.44	-0.646516	0.251982	-2.56572	0.0102962	0.0362594	NA	Catalyzes the formation of dTDP-glucose, from dTTP and glucose 1-phosphate, as well as its pyrophosphorolysis	ko:K00973
G12_RASTassembly.CDS.2745_mRNA	346.435	-0.645564	0.21589	-2.99025	0.00278751	0.0125457	NA	Cupin 2, conserved barrel domain protein	-
G12_RASTassembly.CDS.4879_mRNA	283.764	-0.64523	0.222982	-2.89364	0.00380804	0.0161544	NA	NA	NA
G12_RASTassembly.CDS.2522_mRNA	558.834	-0.644807	0.137973	-4.67342	2.9622815029989e-06	3.16028865944807e-05	NA	-	-
G12_RASTassembly.CDS.4295_mRNA	618.286	-0.644259	0.258485	-2.49244	0.0126867	0.0428243	NA	Belongs to the GbsR family	-
G12_RASTassembly.CDS.1371_mRNA	288.388	-0.643489	0.224861	-2.86171	0.00421358	0.0175818	NA	major facilitator superfamily	-
G12_RASTassembly.CDS.2991_mRNA	1084.57	-0.643031	0.164893	-3.8997	9.63125226611883e-05	0.000713957	NA	Bifunctional purine biosynthesis protein PurH	ko:K00602
G12_RASTassembly.CDS.5534_mRNA	685.223	-0.642944	0.142531	-4.51091	6.45514914395137e-06	6.50270275049772e-05	NA	peptidase M48, Ste24p	-
G12_RASTassembly.CDS.1289_mRNA	783.311	-0.64278	0.191891	-3.3497	0.000808978	0.00442118	NA	Transcriptional regulator, LysR	-
G12_RASTassembly.CDS.1981_mRNA	258.255	-0.642524	0.239846	-2.6789	0.00738642	0.0276808	NA	Transcriptional regulator, LysR family	ko:K18297
G12_RASTassembly.CDS.1205_mRNA	2086	-0.640871	0.235476	-2.7216	0.00649667	0.0250926	NA	Nucleotidyl transferase AbiEii toxin, Type IV TA system	-
G12_RASTassembly.CDS.4494_mRNA	1065.6	-0.640496	0.183679	-3.48704	0.000488396	0.00286067	NA	PFAM amidohydrolase	ko:K01464
G12_RASTassembly.CDS.3334_mRNA	429.153	-0.640418	0.177359	-3.61086	0.000305184	0.00193543	NA	peptidase dimerisation domain protein	-
G12_RASTassembly.CDS.4210_mRNA	1189.22	-0.639419	0.208736	-3.06328	0.00218922	0.0102477	NA	TIGRFAM glycine cleavage system T protein	ko:K00605
G12_RASTassembly.CDS.5571_mRNA	90.8975	-0.639173	0.24118	-2.65019	0.00804458	0.0297312	NA	helix_turn_helix multiple antibiotic resistance protein	-
G12_RASTassembly.CDS.836_mRNA	265.738	-0.63696	0.191817	-3.32066	0.000898037	0.00483796	NA	-	-
G12_RASTassembly.CDS.1129_mRNA	1464.03	-0.634946	0.257793	-2.463	0.0137779	0.0457154	NA	Belongs to the aspartokinase family	ko:K00928
G12_RASTassembly.CDS.4492_mRNA	415.74	-0.634604	0.194807	-3.2576	0.00112359	0.00586146	NA	Mycobacterial 4 TMS phage holin, superfamily IV	ko:K08972
G12_RASTassembly.CDS.1242_mRNA	199.661	-0.633365	0.250812	-2.52525	0.0115615	0.0396509	NA	Transcriptional regulator	-
G12_RASTassembly.CDS.1628_mRNA	1531.01	-0.633295	0.22579	-2.8048	0.00503477	0.0203519	NA	Catalyzes the conversion of 1-hydroxy-2-methyl-2-(E)- butenyl 4-diphosphate (HMBPP) into a mixture of isopentenyl diphosphate (IPP) and dimethylallyl diphosphate (DMAPP). Acts in the terminal step of the DOXP MEP pathway for isoprenoid precursor biosynthesis	ko:K03527
G12_RASTassembly.CDS.3212_mRNA	87.4612	-0.633231	0.199444	-3.17497	0.0014985	0.00748319	NA	-	ko:K06950
G12_RASTassembly.CDS.620_mRNA	482.145	-0.632242	0.186239	-3.39479	0.000686809	0.00384171	NA	Protein of unknown function (DUF1275)	-
G12_RASTassembly.CDS.130_mRNA	637.808	-0.630613	0.233395	-2.70191	0.00689425	0.0262652	NA	NA	NA
G12_RASTassembly.CDS.3916_mRNA	798.314	-0.627944	0.241605	-2.59905	0.00934825	0.0335043	NA	Glutathione S-transferase	-
G12_RASTassembly.CDS.2296_mRNA	314.707	-0.62736	0.183369	-3.42131	0.000623212	0.00353833	NA	Transcriptional regulator	-
G12_RASTassembly.CDS.3831_mRNA	209.687	-0.626988	0.195166	-3.21259	0.00131544	0.0067151	NA	Catalyzes the conversion of N5-carboxyaminoimidazole ribonucleotide (N5-CAIR) to 4-carboxy-5-aminoimidazole ribonucleotide (CAIR)	ko:K01588
G12_RASTassembly.CDS.6148_mRNA	2032.83	-0.626757	0.181712	-3.44918	0.000562282	0.00322948	NA	PFAM extracellular solute-binding protein, family 5	ko:K02035,ko:K13889
G12_RASTassembly.CDS.2472_mRNA	1174.6	-0.626522	0.193689	-3.23469	0.00121776	0.0063068	NA	Belongs to the folylpolyglutamate synthase family	ko:K11754
G12_RASTassembly.CDS.3468_mRNA	471.245	-0.626445	0.158239	-3.95885	7.53118755719934e-05	0.000576912	NA	PFAM ATPase associated with various cellular activities, AAA_3	ko:K03924
G12_RASTassembly.CDS.2137_mRNA	1587.79	-0.62621	0.219523	-2.85259	0.0043364	0.0180155	NA	PFAM extracellular solute-binding protein, family 5	ko:K02035
G12_RASTassembly.CDS.1786_mRNA	256.34	-0.625224	0.185086	-3.37802	0.000730108	0.00404381	NA	helix_turn_helix, arabinose operon control protein	-
G12_RASTassembly.CDS.47_mRNA	182.08	-0.623249	0.220632	-2.82483	0.00473058	0.0193267	NA	PFAM ATP-binding region, ATPase domain protein	ko:K02482
G12_RASTassembly.CDS.1052_mRNA	552.726	-0.621428	0.207642	-2.99279	0.00276444	0.0124594	NA	3-hydroxyacyl-CoA dehydrogenase	ko:K00074
G12_RASTassembly.CDS.2150_mRNA	646.453	-0.620927	0.163433	-3.79928	0.000145114	0.0010204	NA	Involved in base excision repair of DNA damaged by oxidation or by mutagenic agents. Acts as DNA glycosylase that recognizes and removes damaged bases. Has a preference for oxidized purines, such as 7,8-dihydro-8-oxoguanine (8-oxoG). Has AP (apurinic apyrimidinic) lyase activity and introduces nicks in the DNA strand. Cleaves the DNA backbone by beta-delta elimination to generate a single-strand …	ko:K10563
G12_RASTassembly.CDS.4183_mRNA	568.152	-0.620365	0.187455	-3.3094	0.000934953	0.0049961	NA	Leucine carboxyl methyltransferase	-
G12_RASTassembly.CDS.5036_mRNA	313.04	-0.620364	0.161134	-3.84999	0.000118121	0.000852036	NA	Belongs to the 'phage' integrase family	-
G12_RASTassembly.CDS.6006_mRNA	374.519	-0.620068	0.245057	-2.53031	0.0113963	0.0391679	NA	Extracellular solute-binding protein	ko:K02012
G12_RASTassembly.CDS.4730_mRNA	460.733	-0.617959	0.158431	-3.90048	9.60009318506974e-05	0.000712469	NA	Transcriptional regulator, LysR family	-
G12_RASTassembly.CDS.3096_mRNA	1082.04	-0.617356	0.145417	-4.24542	2.18179846579064e-05	0.000195571	NA	ABC transporter, transmembrane region	ko:K06147
G12_RASTassembly.CDS.4406_mRNA	247.619	-0.616892	0.188939	-3.26503	0.00109452	0.00573774	NA	Catalyzes the prenylation of para-hydroxybenzoate (PHB) with an all-trans polyprenyl group. Mediates the second step in the final reaction sequence of ubiquinone-8 (UQ-8) biosynthesis, which is the condensation of the polyisoprenoid side chain with PHB, generating the first membrane-bound Q intermediate 3- octaprenyl-4-hydroxybenzoate	ko:K03179
G12_RASTassembly.CDS.1041_mRNA	182.473	-0.61653	0.211755	-2.91152	0.00359676	0.0154021	NA	PFAM Multiple antibiotic resistance (MarC)-related	ko:K05595
G12_RASTassembly.CDS.3914_mRNA	291.575	-0.615955	0.12332	-4.99478	5.89034689314251e-07	7.25042987767086e-06	NA	Transcriptional regulator, LysR family	ko:K13928
G12_RASTassembly.CDS.3402_mRNA	228.53	-0.615533	0.199673	-3.0827	0.00205133	0.00965853	NA	hydrolase activity, acting on ester bonds	-
G12_RASTassembly.CDS.3520_mRNA	1201.1	-0.615468	0.153398	-4.01224	6.01450248294277e-05	0.000473136	NA	Topoisomerase IV is essential for chromosome segregation. It relaxes supercoiled DNA. Performs the decatenation events required during the replication of a circular DNA molecule	ko:K02622
G12_RASTassembly.CDS.132_mRNA	415.1	-0.61497	0.237912	-2.58486	0.00974193	0.0346685	NA	PFAM UBA THIF-type NAD FAD binding protein	ko:K22132
G12_RASTassembly.CDS.4781_mRNA	1099.91	-0.614238	0.237933	-2.58156	0.00983554	0.0349629	NA	ABC-type nitrate sulfonate bicarbonate transport system, permease component	ko:K15577
G12_RASTassembly.CDS.2661_mRNA	111.844	-0.613143	0.232063	-2.64214	0.00823845	0.0303083	NA	TIGRFAM HAD-superfamily hydrolase, subfamily IA, variant 3	ko:K01091
G12_RASTassembly.CDS.5170_mRNA	332.044	-0.612384	0.154753	-3.95718	7.58401665272519e-05	0.000580268	NA	Removes the 2'-phosphate from RNA via an intermediate in which the phosphate is ADP-ribosylated by NAD followed by a presumed transesterification to release the RNA and generate ADP- ribose 1''-2''-cyclic phosphate (APPR P). May function as an ADP- ribosylase	ko:K07559
G12_RASTassembly.CDS.6254_mRNA	1184.24	-0.611929	0.216588	-2.82532	0.00472338	0.0193112	NA	PFAM regulatory protein GntR HTH	ko:K00375
G12_RASTassembly.CDS.3288_mRNA	1359.43	-0.610528	0.251864	-2.42404	0.0153488	0.0498971	NA	Pilus assembly protein PilX	ko:K02673
G12_RASTassembly.CDS.4281_mRNA	387.306	-0.609287	0.150967	-4.03588	5.43968826200413e-05	0.000433758	NA	Catalyzes a trans-dehydration via an enolate intermediate	ko:K03786
G12_RASTassembly.CDS.1366_mRNA	456.612	-0.606988	0.222098	-2.73298	0.00627642	0.0243885	NA	Extracellular liganD-binding receptor	ko:K01999
G12_RASTassembly.CDS.3496_mRNA	2730.98	-0.606219	0.202941	-2.98717	0.00281569	0.0126372	NA	A predicted alpha-helical domain with a conserved ER motif.	-
G12_RASTassembly.CDS.4856_mRNA	151.092	-0.604138	0.234993	-2.57088	0.0101441	0.0358221	NA	PFAM Squalene phytoene synthase	ko:K02291
G12_RASTassembly.CDS.278_mRNA	857.418	-0.603624	0.17099	-3.53016	0.000415302	0.00250545	NA	TonB-dependent receptor plug	ko:K16092
G12_RASTassembly.CDS.1785_mRNA	693.713	-0.601694	0.162113	-3.71156	0.000205982	0.0013906	NA	Aldehyde oxidase and xanthine dehydrogenase, a/b hammerhead domain	ko:K03520
G12_RASTassembly.CDS.6183_mRNA	1837.21	-0.601168	0.213339	-2.81791	0.0048338	0.0196999	NA	glycyl-tRNA synthetase alpha subunit	ko:K01878
G12_RASTassembly.CDS.1925_mRNA	828.005	-0.601079	0.211789	-2.8381	0.00453827	0.0187091	NA	-	-
G12_RASTassembly.CDS.1649_mRNA	347.761	-0.599712	0.236086	-2.54023	0.0110779	0.0383402	NA	Rhodanese domain protein	-
G12_RASTassembly.CDS.1721_mRNA	409.769	-0.59944	0.12966	-4.62316	3.77935802793961e-06	3.95601531686774e-05	NA	PFAM oxidoreductase domain protein	ko:K00010,ko:K18067
G12_RASTassembly.CDS.1868_mRNA	358.298	-0.598724	0.24493	-2.44447	0.0145065	0.0477958	NA	Mediates influx of magnesium ions	ko:K03284
G12_RASTassembly.CDS.611_mRNA	167.186	-0.597809	0.239803	-2.49292	0.0126698	0.0427898	NA	PFAM binding-protein-dependent transport systems inner membrane component	ko:K02033
G12_RASTassembly.CDS.1441_mRNA	517.893	-0.597072	0.202986	-2.94144	0.00326688	0.0143221	NA	histidine kinase HAMP region domain protein	ko:K07642
G12_RASTassembly.CDS.1949_mRNA	2854.96	-0.596691	0.232954	-2.56141	0.0104249	0.0366125	NA	Polar amino acid ABC transporter, inner membrane	ko:K02029
G12_RASTassembly.CDS.753_mRNA	2576.05	-0.5965	0.187846	-3.17548	0.00149588	0.00748111	NA	Catalyzes the anaerobic formation of alpha-ketobutyrate and ammonia from threonine in a two-step reaction. The first step involved a dehydration of threonine and a production of enamine intermediates (aminocrotonate), which tautomerizes to its imine form (iminobutyrate). Both intermediates are unstable and short- lived. The second step is the nonenzymatic hydrolysis of the enamine imine intermedi…	ko:K01754
G12_RASTassembly.CDS.4789_mRNA	379.331	-0.594995	0.153819	-3.86815	0.000109663	0.000800007	NA	PFAM major facilitator superfamily MFS_1	ko:K03449
G12_RASTassembly.CDS.4813_mRNA	238.018	-0.591408	0.231175	-2.55827	0.0105195	0.0368038	NA	PFAM response regulator receiver	ko:K08083
G12_RASTassembly.CDS.2573_mRNA	1725.23	-0.59138	0.187217	-3.1588	0.00158418	0.007844	NA	AIR synthase related protein domain protein	ko:K01933
G12_RASTassembly.CDS.5810_mRNA	3442.01	-0.59025	0.225699	-2.61521	0.00891732	0.0322882	NA	Methionine synthase B12-binding module cap domain protein	ko:K00548
G12_RASTassembly.CDS.800_mRNA	497.323	-0.5902	0.15906	-3.71054	0.000206818	0.00139477	NA	Bacterial capsule synthesis protein PGA_cap	ko:K07282
G12_RASTassembly.CDS.1627_mRNA	280.94	-0.586539	0.23105	-2.53858	0.0111303	0.0384593	NA	Peptidyl-prolyl cis-trans isomerase	ko:K03774
G12_RASTassembly.CDS.5102_mRNA	1763.53	-0.585925	0.210037	-2.78963	0.0052768	0.0210777	NA	-	-
G12_RASTassembly.CDS.5347_mRNA	594.051	-0.584619	0.144626	-4.04229	5.29319411203524e-05	0.000422601	NA	LysR substrate binding domain	-
G12_RASTassembly.CDS.5165_mRNA	567.829	-0.58367	0.205866	-2.8352	0.0045797	0.0188316	NA	NMT1-like family	-
G12_RASTassembly.CDS.2962_mRNA	283.824	-0.583341	0.165352	-3.52788	0.000418904	0.00251607	NA	CDP-alcohol phosphatidyltransferase	ko:K00995
G12_RASTassembly.CDS.141_mRNA	1267.21	-0.582533	0.232399	-2.5066	0.0121897	0.0414955	NA	Functions as a ribosomal silencing factor. Interacts with ribosomal protein L14 (rplN), blocking formation of intersubunit bridge B8. Prevents association of the 30S and 50S ribosomal subunits and the formation of functional ribosomes, thus repressing translation	ko:K09710
G12_RASTassembly.CDS.4168_mRNA	380.904	-0.582165	0.180846	-3.21913	0.0012858	0.0065795	NA	oxidoreductase FAD NAD(P)-binding domain protein	ko:K05916,ko:K07006,ko:K21832
G12_RASTassembly.CDS.2126_mRNA	101.002	-0.580384	0.235901	-2.46029	0.0138825	0.046015	NA	PFAM Allophanate hydrolase subunit 1	-
G12_RASTassembly.CDS.5430_mRNA	1076.96	-0.579858	0.170727	-3.39641	0.000682757	0.00382237	NA	Required for the first step of histidine biosynthesis. May allow the feedback regulation of ATP phosphoribosyltransferase activity by histidine	ko:K02502
G12_RASTassembly.CDS.4598_mRNA	326.586	-0.577473	0.147529	-3.9143	9.06659626892379e-05	0.000680736	NA	Catalyzes the conversion of dihydroorotate to orotate with quinone as electron acceptor	ko:K00254
G12_RASTassembly.CDS.566_mRNA	221.26	-0.573923	0.215101	-2.66816	0.00762683	0.0284515	NA	EamA-like transporter family	-
G12_RASTassembly.CDS.5760_mRNA	511.366	-0.573624	0.183963	-3.11816	0.00181986	0.00876124	NA	PFAM FAD linked oxidase domain protein	ko:K00102,ko:K00104,ko:K03777
G12_RASTassembly.CDS.1632_mRNA	838.239	-0.573356	0.1548	-3.70385	0.000212354	0.00142469	NA	His Kinase A (phosphoacceptor) domain	-
G12_RASTassembly.CDS.568_mRNA	729.679	-0.573084	0.192726	-2.97357	0.00294357	0.0131013	NA	Permeases of the drug metabolite transporter (DMT) superfamily	-
G12_RASTassembly.CDS.3869_mRNA	475.461	-0.572365	0.185287	-3.08907	0.00200782	0.00950241	NA	PFAM NAD(P)H dehydrogenase (quinone)	ko:K00355
G12_RASTassembly.CDS.5708_mRNA	320.405	-0.571562	0.20995	-2.72237	0.00648159	0.0250494	NA	SMART Extracellular solute-binding protein, family 3	ko:K02030
G12_RASTassembly.CDS.5929_mRNA	344.155	-0.570921	0.144001	-3.96469	7.34924497491506e-05	0.000564995	NA	helix_turn _helix lactose operon repressor	ko:K06145
G12_RASTassembly.CDS.3443_mRNA	176.929	-0.570344	0.202482	-2.81676	0.00485105	0.0197414	NA	Integrase, catalytic region	ko:K07497
G12_RASTassembly.CDS.4025_mRNA	837.843	-0.569631	0.227043	-2.50891	0.0121103	0.0412906	NA	Peptidoglycan-binding domain 1 protein	-
G12_RASTassembly.CDS.4876_mRNA	1169.16	-0.568708	0.197593	-2.87818	0.00399977	0.0168126	NA	UPF0114 protein	-
G12_RASTassembly.CDS.4302_mRNA	4622.58	-0.567172	0.194583	-2.91481	0.00355902	0.0152594	NA	PFAM PHB de-polymerase domain protein	ko:K05973
G12_RASTassembly.CDS.5304_mRNA	708.429	-0.566433	0.212314	-2.66791	0.00763254	0.0284515	NA	PFAM TPR repeat-containing protein	-
G12_RASTassembly.CDS.2051_mRNA	256.464	-0.565957	0.181903	-3.11132	0.00186255	0.00890009	NA	-	-
G12_RASTassembly.CDS.2559_mRNA	445.665	-0.564446	0.132779	-4.25103	2.12790757446456e-05	0.000191541	NA	Belongs to the class-II pyridoxal-phosphate-dependent aminotransferase family. Histidinol-phosphate aminotransferase subfamily	ko:K00817
G12_RASTassembly.CDS.2338_mRNA	3641.28	-0.564016	0.176972	-3.18704	0.00143738	0.00723417	NA	AraC family transcriptional regulator	-
G12_RASTassembly.CDS.653_mRNA	1232.14	-0.563344	0.207922	-2.7094	0.00674053	0.0258019	NA	Belongs to the glucose-6-phosphate 1-epimerase family	ko:K01792
G12_RASTassembly.CDS.2571_mRNA	388.596	-0.561786	0.195423	-2.87471	0.00404393	0.016965	NA	Adds poly(A) tail to the 3' end of many RNAs, which usually targets these RNAs for decay. Plays a significant role in the global control of gene expression, through influencing the rate of transcript degradation, and in the general RNA quality control	ko:K00970
G12_RASTassembly.CDS.4433_mRNA	318.131	-0.561326	0.156542	-3.58577	0.000336079	0.00208895	NA	SMART regulatory protein IclR	-
G12_RASTassembly.CDS.1051_mRNA	308.047	-0.560498	0.194709	-2.87864	0.00399396	0.0167992	NA	Involved in the de novo purine biosynthesis. Catalyzes the transfer of formate to 5-phospho-ribosyl-glycinamide (GAR), producing 5-phospho-ribosyl-N-formylglycinamide (FGAR). Formate is provided by PurU via hydrolysis of 10-formyl-tetrahydrofolate	ko:K08289
G12_RASTassembly.CDS.2784_mRNA	352.569	-0.560055	0.184821	-3.03026	0.00244347	0.0112093	NA	type II secretion system protein E	ko:K02283,ko:K20527
G12_RASTassembly.CDS.5413_mRNA	320.968	-0.558159	0.140318	-3.9778	6.95564189550909e-05	0.000539902	NA	PFAM Chromate transporter	ko:K07240
G12_RASTassembly.CDS.6099_mRNA	855.797	-0.557592	0.156389	-3.56542	0.000363274	0.00222995	NA	Catalyzes the hydrolysis of the N-glycosidic bond of AMP to form adenine and ribose 5-phosphate. Involved in regulation of AMP concentrations	ko:K01241
G12_RASTassembly.CDS.2289_mRNA	134.683	-0.556301	0.213928	-2.60041	0.00931131	0.0334323	NA	NA	NA
G12_RASTassembly.CDS.4685_mRNA	317.977	-0.554092	0.149629	-3.70309	0.000212987	0.00142739	NA	Pyridine nucleotide-disulphide oxidoreductase	-
G12_RASTassembly.CDS.5246_mRNA	867.32	-0.552725	0.144121	-3.83516	0.000125484	0.00089484	NA	TonB-dependent receptor plug	ko:K02014
G12_RASTassembly.CDS.2948_mRNA	642.621	-0.549927	0.182739	-3.00935	0.00261808	0.01192	NA	OmpA family	-
G12_RASTassembly.CDS.6207_mRNA	188.91	-0.549073	0.205575	-2.67091	0.00756456	0.0282495	NA	NA	NA
G12_RASTassembly.CDS.5901_mRNA	516.905	-0.548788	0.194285	-2.82465	0.0047332	0.0193267	NA	ErfK YbiS YcfS YnhG	-
G12_RASTassembly.CDS.5485_mRNA	421.392	-0.547464	0.164921	-3.31956	0.000901599	0.00485308	NA	H( )-stimulated, divalent metal cation uptake system	ko:K03322
G12_RASTassembly.CDS.2288_mRNA	354.244	-0.547329	0.179842	-3.04339	0.00233926	0.0108389	NA	NA	NA
G12_RASTassembly.CDS.6039_mRNA	449.707	-0.546946	0.175273	-3.12053	0.00180525	0.00870004	NA	LysR substrate binding domain	-
G12_RASTassembly.CDS.160_mRNA	836.08	-0.546451	0.210541	-2.59546	0.00944637	0.0338227	NA	Bacterial protein of unknown function (DUF853)	ko:K06915
G12_RASTassembly.CDS.755_mRNA	422.077	-0.546393	0.170885	-3.19742	0.00138662	0.00703379	NA	general secretion pathway protein G	ko:K02456
G12_RASTassembly.CDS.5245_mRNA	199.896	-0.545894	0.198085	-2.75586	0.00585388	0.023025	NA	Copper chaperone PCu(A)C	ko:K09796
G12_RASTassembly.CDS.1567_mRNA	649.653	-0.543386	0.222931	-2.43746	0.0147908	0.0484015	NA	Participates in chromosomal partition during cell division. May act via the formation of a condensin-like complex containing Smc and ScpB that pull DNA away from mid-cell into both cell halves	ko:K05896
G12_RASTassembly.CDS.300_mRNA	877.691	-0.54315	0.223701	-2.42802	0.0151816	0.0495039	NA	-	-
G12_RASTassembly.CDS.3064_mRNA	1021.85	-0.542781	0.178507	-3.04068	0.00236048	0.0108986	NA	Catalyzes the reversible cyclization of carbamoyl aspartate to dihydroorotate	ko:K01465
G12_RASTassembly.CDS.6368_mRNA	986.885	-0.542641	0.149019	-3.64143	0.000271128	0.0017513	NA	Forms oxaloacetate, a four-carbon dicarboxylic acid source for the tricarboxylic acid cycle	ko:K01595
G12_RASTassembly.CDS.5883_mRNA	615.559	-0.540479	0.218243	-2.4765	0.0132678	0.0443662	NA	aminotransferase class I and II	-
G12_RASTassembly.CDS.5900_mRNA	372.204	-0.539167	0.192965	-2.79412	0.00520414	0.0208653	NA	PFAM TPR repeat-containing protein	-
G12_RASTassembly.CDS.4200_mRNA	1807.68	-0.537937	0.187987	-2.86156	0.00421558	0.0175818	NA	Electron transfer flavoprotein-ubiquinone oxidoreductase	ko:K00311
G12_RASTassembly.CDS.1576_mRNA	2208.57	-0.537516	0.189038	-2.84342	0.00446322	0.018447	NA	Is required not only for elongation of protein synthesis but also for the initiation of all mRNA translation through initiator tRNA(fMet) aminoacylation	ko:K01874
G12_RASTassembly.CDS.1341_mRNA	1326.49	-0.53603	0.213528	-2.51035	0.0120613	0.0411455	NA	Transcriptional regulator, LysR family	-
G12_RASTassembly.CDS.1063_mRNA	2703.09	-0.533917	0.202752	-2.63335	0.00845463	0.0309265	NA	histidine kinase A domain protein	-
G12_RASTassembly.CDS.5257_mRNA	144.264	-0.533449	0.196242	-2.71831	0.00656155	0.0252706	NA	Methylates the ribose at the nucleotide 34 wobble position in the two leucyl isoacceptors tRNA(Leu)(CmAA) and tRNA(Leu)(cmnm5UmAA). Catalyzes the methyl transfer from S- adenosyl-L-methionine to the 2'-OH of the wobble nucleotide	ko:K03216
G12_RASTassembly.CDS.435_mRNA	473.498	-0.532005	0.172571	-3.08281	0.00205054	0.00965853	NA	PAP2 superfamily	-
G12_RASTassembly.CDS.6178_mRNA	428.932	-0.531559	0.17197	-3.09099	0.00199488	0.0094481	NA	Tetracycline transcriptional regulator YcdC	ko:K09017
G12_RASTassembly.CDS.3333_mRNA	1062.24	-0.530089	0.157973	-3.35556	0.000792045	0.00434341	NA	Tripartite tricarboxylate transporter family receptor	-
G12_RASTassembly.CDS.4451_mRNA	314.573	-0.528249	0.18871	-2.79927	0.00512185	0.0206125	NA	PFAM Phospholipase D Transphosphatidylase	ko:K06132
G12_RASTassembly.CDS.2163_mRNA	1228.99	-0.527997	0.198198	-2.66399	0.00772198	0.0287372	NA	domain protein	-
G12_RASTassembly.CDS.991_mRNA	488.493	-0.527835	0.177327	-2.97662	0.00291444	0.0130014	NA	PFAM Benzoate membrane transport protein	ko:K05782
G12_RASTassembly.CDS.144_mRNA	1213.72	-0.527747	0.15902	-3.31874	0.000904252	0.00485922	NA	Belongs to the GARS family	ko:K01945
G12_RASTassembly.CDS.2695_mRNA	1466.74	-0.527557	0.181198	-2.91149	0.00359709	0.0154021	NA	Tripartite ATP-independent periplasmic transporter, DctM component	-
G12_RASTassembly.CDS.1094_mRNA	234.123	-0.525511	0.167352	-3.14016	0.00168856	0.00823399	NA	Belongs to the UPF0176 family	ko:K07146
G12_RASTassembly.CDS.2678_mRNA	993.747	-0.523702	0.119718	-4.37446	1.21733002404409e-05	0.000115225	NA	Predicted methyltransferase regulatory domain	-
G12_RASTassembly.CDS.1578_mRNA	258.89	-0.522434	0.193501	-2.69991	0.00693591	0.0263719	NA	Pfam:DUF2233	-
G12_RASTassembly.CDS.3603_mRNA	1740.8	-0.520817	0.165968	-3.13806	0.00170069	0.00828054	NA	Diguanylate cyclase	-
G12_RASTassembly.CDS.3014_mRNA	2488.74	-0.520289	0.192716	-2.69977	0.00693869	0.0263719	NA	PFAM helix-turn-helix- domain containing protein, AraC type	-
G12_RASTassembly.CDS.5326_mRNA	515.008	-0.51919	0.211459	-2.45528	0.0140777	0.0465897	NA	Bacterial regulatory proteins, tetR family	-
G12_RASTassembly.CDS.5189_mRNA	617.377	-0.517524	0.176206	-2.93703	0.0033137	0.0144682	NA	NA	NA
G12_RASTassembly.CDS.5429_mRNA	2625.74	-0.516941	0.212693	-2.43046	0.0150798	0.049247	NA	Plays an important role in the de novo pathway of purine nucleotide biosynthesis. Catalyzes the first committed step in the biosynthesis of AMP from IMP	ko:K01939
G12_RASTassembly.CDS.4826_mRNA	466.101	-0.514391	0.171134	-3.00577	0.00264908	0.0120238	NA	Polyphosphate kinase 2 (PPK2)	ko:K00937
G12_RASTassembly.CDS.511_mRNA	371.223	-0.513072	0.151331	-3.3904	0.000697898	0.00389357	NA	Uncharacterized protein conserved in bacteria (DUF2331)	-
G12_RASTassembly.CDS.915_mRNA	201.062	-0.510991	0.175082	-2.91858	0.00351625	0.0151265	NA	Acyl-CoA thioesterase	ko:K10805
G12_RASTassembly.CDS.2294_mRNA	403.482	-0.510798	0.199952	-2.5546	0.0106308	0.0371531	NA	Belongs to the Nudix hydrolase family	-
G12_RASTassembly.CDS.5243_mRNA	1182.03	-0.510306	0.160099	-3.18744	0.00143537	0.0072297	NA	PFAM ABC transporter related	ko:K15738
G12_RASTassembly.CDS.578_mRNA	548.041	-0.507839	0.164669	-3.08399	0.00204243	0.00964489	NA	PFAM TatD-related deoxyribonuclease	ko:K03424
G12_RASTassembly.CDS.1293_mRNA	475.591	-0.507319	0.167057	-3.0368	0.00239105	0.0109923	NA	Major facilitator superfamily MFS_1	-
G12_RASTassembly.CDS.1781_mRNA	2961.05	-0.50707	0.195084	-2.59924	0.00934293	0.0335043	NA	Belongs to the peptidase S11 family	ko:K07262
G12_RASTassembly.CDS.2978_mRNA	270.973	-0.506392	0.170086	-2.97727	0.00290825	0.0129891	NA	MOSC domain protein beta barrel domain protein	ko:K07140
G12_RASTassembly.CDS.682_mRNA	640.803	-0.505844	0.161291	-3.13622	0.0017114	0.00831381	NA	Catalyzes the conversion of 3-deoxy-D-arabino- heptulosonate 7-phosphate (DAHP) to dehydroquinate (DHQ)	ko:K01735
G12_RASTassembly.CDS.3313_mRNA	1394.64	-0.505818	0.139589	-3.62361	0.000290515	0.00185785	NA	PFAM conserved	-
G12_RASTassembly.CDS.423_mRNA	924.194	-0.499584	0.141525	-3.53	0.000415561	0.00250545	NA	Belongs to the TPP enzyme family	ko:K01652
G12_RASTassembly.CDS.6064_mRNA	1077.99	-0.499465	0.132004	-3.78372	0.000154504	0.00107622	NA	CBS domain containing protein	ko:K03699
G12_RASTassembly.CDS.2631_mRNA	388.388	-0.498797	0.174581	-2.8571	0.00427526	0.0177845	NA	MreB/Mbl protein	ko:K04046
G12_RASTassembly.CDS.4672_mRNA	138.512	-0.497376	0.203785	-2.44069	0.0146592	0.048122	NA	NA	NA
G12_RASTassembly.CDS.1822_mRNA	418.632	-0.497359	0.189602	-2.62318	0.00871142	0.0317035	NA	fumarate reductase succinate dehydrogenase flavoprotein domain protein	ko:K07007
G12_RASTassembly.CDS.1033_mRNA	1116.05	-0.495588	0.202488	-2.4475	0.0143852	0.0474608	NA	Belongs to the ALAD family	ko:K01698
G12_RASTassembly.CDS.3626_mRNA	423.715	-0.495505	0.154753	-3.20192	0.00136516	0.00694684	NA	regulatory protein TetR	-
G12_RASTassembly.CDS.5473_mRNA	399.273	-0.494153	0.168618	-2.93061	0.00338302	0.0147208	NA	Pyridoxal 5'-phosphate (PLP)-binding protein, which is involved in PLP homeostasis	ko:K06997
G12_RASTassembly.CDS.3369_mRNA	259.066	-0.493927	0.166338	-2.96941	0.00298371	0.0132525	NA	Transcriptional regulator	-
G12_RASTassembly.CDS.4368_mRNA	218.274	-0.493023	0.196776	-2.5055	0.0122279	0.0415544	NA	Transcriptional regulator	-
G12_RASTassembly.CDS.3521_mRNA	622.82	-0.492853	0.197907	-2.49032	0.0127628	0.0430359	NA	Major facilitator superfamily	-
G12_RASTassembly.CDS.845_mRNA	473.266	-0.492677	0.180545	-2.72883	0.00635588	0.0246525	NA	homogentisate 1,2-dioxygenase	ko:K00451
G12_RASTassembly.CDS.1447_mRNA	143.709	-0.492469	0.177406	-2.77595	0.00550402	0.0218226	NA	Domain in cystathionine beta-synthase and other proteins.	-
G12_RASTassembly.CDS.5645_mRNA	432.268	-0.492277	0.201001	-2.44913	0.0143202	0.0472707	NA	Transfers a succinyl group from succinyl-CoA to L- homoserine, forming succinyl-L-homoserine	ko:K00641
G12_RASTassembly.CDS.4584_mRNA	429.088	-0.491967	0.15352	-3.20458	0.00135259	0.00688836	NA	Serine hydrolase involved in the detoxification of formaldehyde	-
G12_RASTassembly.CDS.4690_mRNA	331.103	-0.491352	0.198695	-2.4729	0.0134023	0.0447463	NA	glyoxalase bleomycin resistance protein dioxygenase	-
G12_RASTassembly.CDS.1979_mRNA	769.235	-0.490869	0.134022	-3.6626	0.000249668	0.00164239	NA	Catalyzes the hydrolytic deamination of adenine to hypoxanthine. Plays an important role in the purine salvage pathway and in nitrogen catabolism	ko:K01488,ko:K21053
G12_RASTassembly.CDS.1084_mRNA	258.298	-0.489746	0.169185	-2.89474	0.00379468	0.0161086	NA	Catalyzes the formation of N(7)-methylguanine at position 46 (m7G46) in tRNA	ko:K03439
G12_RASTassembly.CDS.699_mRNA	672.497	-0.485862	0.142132	-3.41838	0.000629945	0.00356396	NA	Necessary for normal cell division and for the maintenance of normal septation	ko:K03978
G12_RASTassembly.CDS.2834_mRNA	258.243	-0.485385	0.175621	-2.76383	0.0057128	0.0225252	NA	-	-
G12_RASTassembly.CDS.3144_mRNA	1632.95	-0.485147	0.20003	-2.42537	0.0152929	0.0498163	NA	PFAM Glycosyl transferase, family 4	ko:K02851
G12_RASTassembly.CDS.964_mRNA	979.649	-0.482732	0.179328	-2.6919	0.00710472	0.026797	NA	Catalyzes the ATP- as well as the pyrophosphate- dependent phosphorylation of a specific serine residue in HPr, a phosphocarrier protein of the phosphoenolpyruvate-dependent sugar phosphotransferase system (PTS). HprK P also catalyzes the pyrophosphate-producing, inorganic phosphate-dependent dephosphorylation (phosphorolysis) of seryl-phosphorylated HPr (P- Ser-HPr)	ko:K06023
G12_RASTassembly.CDS.1874_mRNA	380.17	-0.482502	0.137849	-3.50021	0.000464885	0.00274868	NA	response regulator	-
G12_RASTassembly.CDS.6339_mRNA	253.934	-0.481078	0.192454	-2.4997	0.0124299	0.0420901	NA	Transcriptional regulator	-
G12_RASTassembly.CDS.2227_mRNA	598.092	-0.480327	0.107211	-4.48022	7.45678480050472e-06	7.36171365788691e-05	NA	CBS domain containing protein	ko:K03699
G12_RASTassembly.CDS.3382_mRNA	585.807	-0.474469	0.180673	-2.62613	0.00863624	0.0314833	NA	Interacts with outer membrane receptor proteins that carry out high-affinity binding and energy dependent uptake into the periplasmic space of specific substrates. It could act to transduce energy from the cytoplasmic membrane to specific energy- requiring processes in the outer membrane, resulting in the release into the periplasm of ligands bound by these outer membrane proteins	ko:K03832
G12_RASTassembly.CDS.3480_mRNA	181.937	-0.473931	0.167043	-2.83718	0.00455141	0.0187512	NA	PFAM 3-Oxoacyl- acyl-carrier-protein (ACP) synthase III	ko:K00648
G12_RASTassembly.CDS.1747_mRNA	1387.57	-0.473872	0.151044	-3.13731	0.00170503	0.00828913	NA	belongs to the aldehyde dehydrogenase family	ko:K00128
G12_RASTassembly.CDS.2077_mRNA	382.719	-0.472783	0.148289	-3.18825	0.00143136	0.00722054	NA	PFAM regulatory protein AsnC Lrp family	ko:K03719
G12_RASTassembly.CDS.3394_mRNA	700.572	-0.469585	0.128231	-3.66203	0.000250224	0.00164436	NA	PFAM ATP-binding region, ATPase domain protein	-
G12_RASTassembly.CDS.230_mRNA	308.239	-0.467964	0.183629	-2.54842	0.0108213	0.0376752	NA	PFAM FAD dependent oxidoreductase	ko:K00285
G12_RASTassembly.CDS.935_mRNA	363.863	-0.465898	0.192219	-2.42379	0.0153596	0.0499072	NA	EamA-like transporter family	-
G12_RASTassembly.CDS.2835_mRNA	1280.76	-0.465704	0.188498	-2.47061	0.0134883	0.0448954	NA	phosphoglucomutase phosphomannomutase alpha beta alpha domain I	ko:K01835
G12_RASTassembly.CDS.982_mRNA	3348.8	-0.464594	0.154971	-2.99794	0.00271812	0.0122881	NA	Belongs to the class-I aminoacyl-tRNA synthetase family	ko:K01869
G12_RASTassembly.CDS.2396_mRNA	3083.14	-0.462282	0.154918	-2.98405	0.00284461	0.0127492	NA	Belongs to the IlvD Edd family	ko:K01687,ko:K13875,ko:K22186
G12_RASTassembly.CDS.4904_mRNA	782.931	-0.461928	0.17032	-2.71211	0.00668563	0.0256376	NA	Synthesizes selenophosphate from selenide and ATP	ko:K01008
G12_RASTassembly.CDS.4668_mRNA	456.55	-0.461536	0.164483	-2.80597	0.00501647	0.0203156	NA	SMART alpha amylase catalytic sub domain	ko:K01187
G12_RASTassembly.CDS.674_mRNA	1292.39	-0.459316	0.181459	-2.53124	0.011366	0.039117	NA	PFAM ABC transporter related	ko:K02065
G12_RASTassembly.CDS.5998_mRNA	337.527	-0.45787	0.169548	-2.70054	0.00692279	0.0263427	NA	Belongs to the pseudouridine synthase RsuA family	ko:K06182
G12_RASTassembly.CDS.2030_mRNA	180.991	-0.457327	0.179735	-2.54445	0.010945	0.0380032	NA	Interacts with outer membrane receptor proteins that carry out high-affinity binding and energy dependent uptake into the periplasmic space of specific substrates. It could act to transduce energy from the cytoplasmic membrane to specific energy- requiring processes in the outer membrane, resulting in the release into the periplasm of ligands bound by these outer membrane proteins	-
G12_RASTassembly.CDS.1763_mRNA	334.809	-0.452305	0.16715	-2.70598	0.00681022	0.0260222	NA	protein conserved in bacteria containing a divergent form of TPR repeats	-
G12_RASTassembly.CDS.3095_mRNA	472.638	-0.449813	0.177894	-2.52855	0.0114534	0.0393431	NA	D-isomer specific 2-hydroxyacid dehydrogenase	ko:K00058
G12_RASTassembly.CDS.363_mRNA	715.298	-0.449682	0.180077	-2.49716	0.0125191	0.0423253	NA	Calcineurin-like phosphoesterase superfamily domain	ko:K03651
G12_RASTassembly.CDS.3147_mRNA	660.755	-0.447803	0.182746	-2.45041	0.0142694	0.0471514	NA	PFAM Glycosyl transferase, family 2	-
G12_RASTassembly.CDS.158_mRNA	200.605	-0.446373	0.169486	-2.63368	0.00844644	0.0309142	NA	membrane	-
G12_RASTassembly.CDS.4307_mRNA	482.102	-0.445646	0.160093	-2.78367	0.00537476	0.0213892	NA	TIGRFAM O-acetylhomoserine O-acetylserine sulfhydrylase	ko:K01740
G12_RASTassembly.CDS.3256_mRNA	815.591	-0.44467	0.134296	-3.31112	0.000929248	0.0049738	NA	Stereospecific condensation of phosphoenolpyruvate (PEP) and D-erythrose-4-phosphate (E4P) giving rise to 3-deoxy-D- arabino-heptulosonate-7-phosphate (DAHP)	ko:K01626
G12_RASTassembly.CDS.3650_mRNA	386.471	-0.443187	0.158011	-2.80479	0.00503493	0.0203519	NA	PFAM Phospholipase D Transphosphatidylase	ko:K06132
G12_RASTassembly.CDS.6149_mRNA	503.157	-0.438938	0.172561	-2.54367	0.0109693	0.0380669	NA	PFAM binding-protein-dependent transport systems inner membrane component	ko:K13890
G12_RASTassembly.CDS.2807_mRNA	1139.68	-0.437753	0.134833	-3.24662	0.00116785	0.00606773	NA	FAD dependent oxidoreductase	-
G12_RASTassembly.CDS.2568_mRNA	334.95	-0.430269	0.138961	-3.09633	0.00195934	0.00928762	NA	PFAM phosphate transporter	ko:K03306
G12_RASTassembly.CDS.1265_mRNA	348.917	-0.42774	0.17513	-2.44241	0.0145894	0.0480112	NA	PFAM Acyl-CoA dehydrogenase	ko:K00249
G12_RASTassembly.CDS.3314_mRNA	507.859	-0.427004	0.155973	-2.73769	0.00618732	0.0241444	NA	N-formylglutamate amidohydrolase	ko:K01458
G12_RASTassembly.CDS.6158_mRNA	2217.22	-0.42653	0.14788	-2.88429	0.00392295	0.0165438	NA	amino acids such as threonine, to avoid such errors, it has a posttransfer editing activity that hydrolyzes mischarged Thr-tRNA(Val) in a tRNA-dependent manner	ko:K01873
G12_RASTassembly.CDS.700_mRNA	711.638	-0.417261	0.170963	-2.44064	0.0146611	0.048122	NA	Alpha beta hydrolase	-
G12_RASTassembly.CDS.2560_mRNA	1210.5	-0.416561	0.15686	-2.65562	0.00791635	0.0293416	NA	Converts cobyric acid to cobinamide by the addition of aminopropanol on the F carboxylic group	ko:K02227
G12_RASTassembly.CDS.460_mRNA	1144.2	-0.414771	0.169252	-2.45061	0.0142616	0.0471498	NA	Threonine synthase	ko:K01733
G12_RASTassembly.CDS.2139_mRNA	525.666	-0.414739	0.167086	-2.48218	0.013058	0.0438701	NA	Belongs to the ABC transporter superfamily	ko:K02031,ko:K15583
G12_RASTassembly.CDS.5273_mRNA	745.849	-0.407827	0.149943	-2.71988	0.00653049	0.0251972	NA	Major facilitator superfamily	-
G12_RASTassembly.CDS.1236_mRNA	774.953	-0.406493	0.146644	-2.77198	0.0055716	0.022009	NA	histidine kinase A domain protein	-
G12_RASTassembly.CDS.1251_mRNA	507.361	-0.394327	0.144349	-2.73176	0.00629972	0.0244642	NA	Calcineurin-like phosphoesterase	-
G12_RASTassembly.CDS.1631_mRNA	1414.47	-0.390254	0.136949	-2.84963	0.00437703	0.0181726	NA	Catalyzes the attachment of serine to tRNA(Ser). Is also able to aminoacylate tRNA(Sec) with serine, to form the misacylated tRNA L-seryl-tRNA(Sec), which will be further converted into selenocysteinyl-tRNA(Sec)	ko:K01875
G12_RASTassembly.CDS.4857_mRNA	571.005	-0.379643	0.140043	-2.71089	0.00671019	0.0257164	NA	Transport of potassium into the cell	ko:K03549
G12_RASTassembly.CDS.3401_mRNA	548.096	-0.375821	0.139215	-2.69958	0.00694277	0.0263719	NA	Transcriptional regulator	-
G12_RASTassembly.CDS.2727_mRNA	544.509	-0.374332	0.106176	-3.5256	0.000422526	0.00253082	NA	Sulfatase-modifying factor enzyme 1	-
G12_RASTassembly.CDS.2691_mRNA	363.304	-0.373381	0.136619	-2.73301	0.00627579	0.0243885	NA	Modulates cellular lipopolysaccharide (LPS) levels by regulating LpxC, which is involved in lipid A biosynthesis. May act by modulating the proteolytic activity of FtsH towards LpxC. May also coordinate assembly of proteins involved in LPS synthesis at the plasma membrane	ko:K19804
G12_RASTassembly.CDS.169_mRNA	890.227	-0.373002	0.143105	-2.60649	0.00914768	0.0329922	NA	nucleosidase	ko:K01243
G12_RASTassembly.CDS.987_mRNA	928.535	-0.371491	0.127153	-2.92162	0.00348217	0.0150504	NA	Transport of potassium into the cell	ko:K03549
G12_RASTassembly.CDS.1708_mRNA	1495.81	-0.368199	0.132226	-2.78461	0.00535915	0.0213535	NA	-	-
G12_RASTassembly.CDS.2119_mRNA	498.261	-0.36501	0.138271	-2.63981	0.00829527	0.030465	NA	Involved in targeting and insertion of nascent membrane proteins into the cytoplasmic membrane. Acts as a receptor for the complex formed by the signal recognition particle (SRP) and the ribosome-nascent chain (RNC). Interaction with SRP-RNC leads to the transfer of the RNC complex to the Sec translocase for insertion into the membrane, the hydrolysis of GTP by both Ffh and FtsY, and the dissocia…	ko:K03110
G12_RASTassembly.CDS.2141_mRNA	393.954	-0.363901	0.146698	-2.48062	0.0131154	0.0439713	NA	PFAM binding-protein-dependent transport systems inner membrane component	ko:K02033
G12_RASTassembly.CDS.681_mRNA	544.314	-0.35676	0.147154	-2.4244	0.0153338	0.0498971	NA	Belongs to the dGTPase family. Type 2 subfamily	ko:K01129
G12_RASTassembly.CDS.6114_mRNA	408.53	-0.353221	0.130775	-2.70099	0.00691344	0.0263227	NA	Transcriptional regulator, LysR family	ko:K21703
G12_RASTassembly.CDS.3140_mRNA	874.895	-0.343318	0.137365	-2.49931	0.0124434	0.0421068	NA	PFAM NAD-dependent epimerase dehydratase	ko:K01784
G12_RASTassembly.CDS.5766_mRNA	733.86	-0.32863	0.109518	-3.00069	0.00269372	0.0122005	NA	Major facilitator superfamily	-

## Sheet: matric up
gene	baseMean	log2FoldChange	lfcSE	stat	pvalue	padj	label	Description	KEGG_ko
G12_RASTassembly.CDS.1488_mRNA	1.47386	4.54843	1.70943	2.66078	0.0077959	0.0109136	NA	flagellar assembly protein FliH	ko:K02411
G12_RASTassembly.CDS.2754_mRNA	11.0453	3.99962	0.795262	5.02932	4.92233989391275e-07	1.28132355197154e-06	NA	NA	NA
G12_RASTassembly.CDS.331_mRNA	4.50573	3.98528	1.06482	3.74267	0.000182076	0.000316613	NA	NA	NA
G12_RASTassembly.CDS.3844_mRNA	3.82337	3.45247	0.862816	4.0014	6.29679205669851e-05	0.000116761	NA	Protein of unknown function (DUF2783)	-
G12_RASTassembly.CDS.4501_mRNA	2.79639	3.42085	1.33985	2.55316	0.010675	0.014638	NA	hydratase	ko:K02554
G12_RASTassembly.CDS.57_mRNA	18.3171	3.1254	0.779339	4.01033	6.06346303496817e-05	0.000112727	NA	NA	NA
G12_RASTassembly.CDS.5923_mRNA	17.2287	3.11464	0.518095	6.01172	1.83561685457365e-09	7.17173831267163e-09	NA	mandelate racemase muconate lactonizing	ko:K01706
G12_RASTassembly.CDS.6317_mRNA	19.7928	2.94323	0.47019	6.25966	3.85825204387801e-10	1.66088318057629e-09	NA	NA	NA
G12_RASTassembly.CDS.1728_mRNA	22.5719	2.94243	0.666462	4.415	1.01010938019866e-05	2.10778343718728e-05	NA	Cytochrome c	-
G12_RASTassembly.CDS.3024_mRNA	93.8787	2.89093	0.506572	5.70684	1.15090653372167e-08	3.94921318325104e-08	NA	TIGRFAM type I secretion outer membrane protein, TolC family	ko:K12543
G12_RASTassembly.CDS.5585_mRNA	47.5303	2.86473	0.576852	4.96614	6.82975576251116e-07	1.73634653028715e-06	NA	Shikimate dehydrogenase substrate binding domain protein	ko:K00014
G12_RASTassembly.CDS.5090_mRNA	81.9129	2.8433	0.462616	6.14613	7.93959449826188e-10	3.2584785338652e-09	NA	membrane transporter protein	ko:K07090
G12_RASTassembly.CDS.2278_mRNA	46.6147	2.69633	0.614785	4.38582	1.15549674177225e-05	2.3917480062384e-05	NA	PFAM conserved	-
G12_RASTassembly.CDS.1469_mRNA	67.2328	2.6889	0.634327	4.23898	2.24534557690541e-05	4.45396173542317e-05	NA	Sigma-70, region 4	ko:K03088
G12_RASTassembly.CDS.3842_mRNA	98.1801	2.6821	0.53862	4.97957	6.37245974180462e-07	1.62975721291597e-06	NA	Alpha beta hydrolase	-
G12_RASTassembly.CDS.6095_mRNA	57.9725	2.67599	0.468376	5.71333	1.10784731676098e-08	3.81367686385796e-08	NA	Pfam:Pyridox_oxidase	ko:K07006
G12_RASTassembly.CDS.4522_mRNA	30.5953	2.66543	0.490469	5.43445	5.49647239336707e-08	1.67104200909036e-07	NA	NA	NA
G12_RASTassembly.CDS.3906_mRNA	42.4966	2.66312	0.722167	3.68768	0.000226309	0.000388485	NA	Acyl transferase domain	ko:K00645
G12_RASTassembly.CDS.2577_mRNA	48.6027	2.64417	0.533752	4.95393	7.27302965021573e-07	1.83958132868699e-06	NA	RNA polymerase sigma factor	-
G12_RASTassembly.CDS.6429_mRNA	33.1043	2.63436	0.607786	4.33436	1.46186686376299e-05	2.98456745025564e-05	NA	SnoaL-like domain	-
G12_RASTassembly.CDS.2486_mRNA	24.0366	2.62032	0.602143	4.35166	1.35108714122161e-05	2.7716045504728e-05	NA	NA	NA
G12_RASTassembly.CDS.4257_mRNA	11.8366	2.61258	0.546992	4.77626	1.78584794642544e-06	4.20118768362967e-06	NA	mandelate racemase muconate lactonizing	ko:K01706
G12_RASTassembly.CDS.1473_mRNA	16.3681	2.60411	0.739256	3.52261	0.000427324	0.000706018	NA	General secretion pathway protein	ko:K02458
G12_RASTassembly.CDS.2822_mRNA	91.1245	2.60349	0.42294	6.15568	7.47563596046029e-10	3.0838197893375e-09	NA	Pfam:HipA_N	ko:K07154
G12_RASTassembly.CDS.2603_mRNA	38.6965	2.59892	0.605103	4.29499	1.74697769093866e-05	3.53187342549946e-05	NA	NA	NA
G12_RASTassembly.CDS.4925_mRNA	71.5286	2.5937	0.515192	5.03443	4.79268795705513e-07	1.25010574269453e-06	NA	Acyclic terpene utilisation family protein AtuA	-
G12_RASTassembly.CDS.6298_mRNA	84.4786	2.58305	0.566428	4.56024	5.10952675514968e-06	1.12346659101427e-05	NA	4Fe-4S dicluster domain	ko:K21834
G12_RASTassembly.CDS.56_mRNA	70.7522	2.57599	0.5444	4.73179	2.22550280083434e-06	5.1380505631175e-06	NA	ABC transporter	ko:K02074,ko:K09817
G12_RASTassembly.CDS.1964_mRNA	28.1436	2.54803	0.692648	3.67869	0.000234439	0.000401797	NA	acyl-CoA dehydrogenase	-
G12_RASTassembly.CDS.2018_mRNA	63.8011	2.54649	0.401502	6.3424	2.26211627395772e-10	1.00822616454413e-09	NA	Pyruvate ferredoxin/flavodoxin oxidoreductase	ko:K00180
G12_RASTassembly.CDS.2314_mRNA	44.1663	2.53981	0.573497	4.42864	9.4830498861478e-06	1.99109969350774e-05	NA	PFAM ABC transporter related	ko:K01990,ko:K19340
G12_RASTassembly.CDS.5079_mRNA	34.216	2.53871	0.535272	4.74284	2.10737792439773e-06	4.87900501444675e-06	NA	Belongs to the LDH2 MDH2 oxidoreductase family	ko:K13609,ko:K16844
G12_RASTassembly.CDS.1239_mRNA	97.6133	2.53441	0.517299	4.89931	9.61738829591346e-07	2.36823580757992e-06	NA	Protein conserved in bacteria	-
G12_RASTassembly.CDS.6283_mRNA	139.188	2.5315	0.403115	6.27985	3.38897501948057e-10	1.4716853006893e-09	NA	acyl-CoA dehydrogenase	-
G12_RASTassembly.CDS.3180_mRNA	33.3487	2.53096	0.438044	5.77786	7.56554321769278e-09	2.67751906718676e-08	NA	NA	NA
G12_RASTassembly.CDS.1273_mRNA	92.3354	2.52917	0.490148	5.16001	2.469393126303e-07	6.71921660573641e-07	NA	metal-dependent hydrolase of the TIM-barrel fold	ko:K10221
G12_RASTassembly.CDS.5089_mRNA	128.832	2.52569	0.515985	4.89488	9.83656238739042e-07	2.41849986471914e-06	NA	PFAM AMP-dependent synthetase and ligase	ko:K01897
G12_RASTassembly.CDS.1459_mRNA	67.3505	2.51907	0.558546	4.51004	6.48144171810044e-06	1.40020927469686e-05	NA	peptidylprolyl isomerase	ko:K01802
G12_RASTassembly.CDS.4367_mRNA	59.1409	2.50226	0.533188	4.69301	2.69210989134638e-06	6.12250186542221e-06	NA	PFAM Glyoxalase bleomycin resistance protein dioxygenase	ko:K06991
G12_RASTassembly.CDS.1478_mRNA	36.9112	2.49476	0.693644	3.5966	0.000322408	0.000541305	NA	COG1595 DNA-directed RNA polymerase specialized sigma subunit, sigma24 homolog	ko:K03088
G12_RASTassembly.CDS.6079_mRNA	122.043	2.48415	0.330767	7.51027	5.90033841484492e-14	4.09077400131697e-13	NA	Class II Aldolase and Adducin N-terminal domain	-
G12_RASTassembly.CDS.3970_mRNA	182.492	2.47894	0.379532	6.53158	6.50815384849849e-11	3.10988139660222e-10	NA	NA	NA
G12_RASTassembly.CDS.1228_mRNA	82.2596	2.46835	0.563967	4.37677	1.20451854859968e-05	2.48601178929035e-05	NA	protein conserved in bacteria	-
G12_RASTassembly.CDS.5988_mRNA	237.093	2.44779	0.353018	6.9339	4.09403963661748e-12	2.31827248850577e-11	NA	Part of the high-affinity ATP-driven potassium transport (or Kdp) system, which catalyzes the hydrolysis of ATP coupled with the electrogenic transport of potassium into the cytoplasm. This subunit binds and transports the potassium across the cytoplasmic membrane	ko:K01546
G12_RASTassembly.CDS.5628_mRNA	14.0786	2.42429	0.689966	3.51364	0.00044202	0.0007288	NA	NA	NA
G12_RASTassembly.CDS.4081_mRNA	92.7588	2.42209	0.381533	6.34831	2.17699283766934e-10	9.73662697821908e-10	NA	PFAM binding-protein-dependent transport systems inner membrane component	-
G12_RASTassembly.CDS.1463_mRNA	20.3551	2.42106	0.585856	4.13251	3.58817812946091e-05	6.908694079702e-05	NA	Biopolymer transport protein ExbD/TolR	ko:K03559
G12_RASTassembly.CDS.5396_mRNA	52.2205	2.41263	0.456085	5.28988	1.22397260826007e-07	3.52756589833519e-07	NA	Dehydrogenase	ko:K11178
G12_RASTassembly.CDS.5693_mRNA	64.7005	2.41116	0.533904	4.51608	6.299352700966e-06	1.36270413359504e-05	NA	Alpha beta hydrolase fold	-
G12_RASTassembly.CDS.6287_mRNA	43.7905	2.40753	0.644908	3.73314	0.00018911	0.000328135	NA	NA	NA
G12_RASTassembly.CDS.2019_mRNA	50.26	2.407	0.575384	4.1833	2.87312442861668e-05	5.6126354719512e-05	NA	Tripartite tricarboxylate transporter family receptor	-
G12_RASTassembly.CDS.2803_mRNA	29.9144	2.39863	0.598138	4.01016	6.06767293142393e-05	0.000112773	NA	Part of the ABC transporter complex SsuABC involved in aliphatic sulfonates import. Responsible for energy coupling to the transport system	ko:K15555
G12_RASTassembly.CDS.5276_mRNA	96.4651	2.39601	0.445037	5.38383	7.29167847830553e-08	2.17363717903848e-07	NA	DoxX	ko:K15977
G12_RASTassembly.CDS.1457_mRNA	12.1021	2.39306	0.646112	3.70378	0.000212412	0.000365704	NA	NA	NA
G12_RASTassembly.CDS.6167_mRNA	69.5277	2.38566	0.570186	4.184	2.86428773487762e-05	5.59707426940057e-05	NA	Tripartite tricarboxylate transporter family receptor	-
G12_RASTassembly.CDS.4309_mRNA	73.9597	2.38351	0.525429	4.53632	5.72451754518131e-06	1.24801473076256e-05	NA	Tripartite tricarboxylate transporter family receptor	-
G12_RASTassembly.CDS.3969_mRNA	141.529	2.38008	0.453133	5.2525	1.50047638999989e-07	4.25764316049858e-07	NA	NA	NA
G12_RASTassembly.CDS.1832_mRNA	136.517	2.37695	0.563424	4.21875	2.45659498333597e-05	4.85353088161706e-05	NA	AAA ATPase domain	-
G12_RASTassembly.CDS.3843_mRNA	111.235	2.37425	0.521834	4.54982	5.36925367033117e-06	1.17614837556982e-05	NA	PFAM monooxygenase FAD-binding	ko:K05712
G12_RASTassembly.CDS.1009_mRNA	136.484	2.37199	0.32442	7.31149	2.64203548888757e-13	1.71692235460873e-12	NA	Major Facilitator Superfamily	-
G12_RASTassembly.CDS.1229_mRNA	137.391	2.37163	0.261015	9.0862	1.02561835997789e-19	1.25845357505066e-18	NA	Gram-negative porin	-
G12_RASTassembly.CDS.1294_mRNA	100.368	2.37004	0.486006	4.87657	1.07945618495432e-06	2.63789539950624e-06	NA	PFAM ATP-binding region, ATPase domain protein	-
G12_RASTassembly.CDS.4083_mRNA	51.2034	2.36986	0.633865	3.73874	0.000184941	0.000321349	NA	PFAM ABC transporter related	ko:K02049
G12_RASTassembly.CDS.362_mRNA	92.7301	2.36332	0.492331	4.80026	1.58457927947737e-06	3.76664130439925e-06	NA	type III effector	-
G12_RASTassembly.CDS.1256_mRNA	124.496	2.35979	0.375117	6.29082	3.15784664311194e-10	1.37503254575071e-09	NA	-	-
G12_RASTassembly.CDS.54_mRNA	54.9239	2.3576	0.49825	4.73177	2.22566248136286e-06	5.1380505631175e-06	NA	Belongs to the bacterial solute-binding protein 9 family	ko:K02077
G12_RASTassembly.CDS.1965_mRNA	58.9521	2.35679	0.525182	4.48757	7.20392766917308e-06	1.54774026999372e-05	NA	ABC transporter, phosphonate, periplasmic substrate-binding protein	-
G12_RASTassembly.CDS.2576_mRNA	59.8676	2.35052	0.414833	5.66619	1.46009619006411e-08	4.91310901232568e-08	NA	SMART helix-turn-helix- domain containing protein, AraC type	-
G12_RASTassembly.CDS.4355_mRNA	103.116	2.3505	0.366272	6.41737	1.38645024434928e-10	6.35118725618874e-10	NA	AMP-binding enzyme	ko:K01912
G12_RASTassembly.CDS.1515_mRNA	168.244	2.35023	0.419138	5.6073	2.05506868224089e-08	6.69773145069078e-08	NA	PFAM GTP-binding signal recognition particle SRP54 G- domain	ko:K02404
G12_RASTassembly.CDS.1408_mRNA	46.4185	2.34616	0.539733	4.34689	1.38080085590955e-05	2.82722384698646e-05	NA	Ring hydroxylating beta subunit	ko:K18075
G12_RASTassembly.CDS.2090_mRNA	43.7058	2.34614	0.457595	5.12712	2.94207359726778e-07	7.94903879224346e-07	NA	COG0790 FOG TPR repeat, SEL1 subfamily	-
G12_RASTassembly.CDS.5086_mRNA	49.3991	2.34332	0.469383	4.99234	5.96517458424135e-07	1.53168905525047e-06	NA	Transcriptional regulator	-
G12_RASTassembly.CDS.2892_mRNA	82.1072	2.34192	0.43732	5.35518	8.54731856581064e-08	2.52336317971819e-07	NA	Mannitol dehydrogenase Rossmann domain	ko:K00040
G12_RASTassembly.CDS.4209_mRNA	71.7977	2.3403	0.473995	4.93739	7.91757689510315e-07	1.98619307981374e-06	NA	-	-
G12_RASTassembly.CDS.6035_mRNA	7.75273	2.33862	0.613199	3.81381	0.000136843	0.000242084	NA	COG2801 Transposase and inactivated derivatives	ko:K07497
G12_RASTassembly.CDS.1275_mRNA	59.7162	2.33472	0.462767	5.04512	4.53226908951141e-07	1.18748036845861e-06	NA	Alpha beta hydrolase	-
G12_RASTassembly.CDS.1237_mRNA	207.321	2.33038	0.341151	6.83093	8.43658072689835e-12	4.56797846097521e-11	NA	Belongs to the prokaryotic molybdopterin-containing oxidoreductase family	ko:K08351
G12_RASTassembly.CDS.1164_mRNA	53.0475	2.32427	0.366074	6.34919	2.1644998870493e-10	9.68749357525478e-10	NA	-	ko:K16256
G12_RASTassembly.CDS.3756_mRNA	85.6868	2.32392	0.521287	4.45804	8.27132195157855e-06	1.75676755395887e-05	NA	EamA-like transporter family	-
G12_RASTassembly.CDS.1460_mRNA	49.545	2.30491	0.564433	4.08357	4.43481949774555e-05	8.43022328068933e-05	NA	-	-
G12_RASTassembly.CDS.3025_mRNA	144.708	2.30069	0.441211	5.21449	1.84321680816605e-07	5.13496073952457e-07	NA	TIGRFAM type I secretion system ATPase	ko:K12541
G12_RASTassembly.CDS.3456_mRNA	100.382	2.29898	0.492865	4.66452	3.09331743415489e-06	6.98796173965325e-06	NA	polar amino acid ABC transporter, inner membrane subunit	ko:K02029,ko:K10016,ko:K10024
G12_RASTassembly.CDS.6335_mRNA	99.6097	2.29759	0.347934	6.60353	4.01491847054934e-11	1.98950508945417e-10	NA	PFAM conserved	-
G12_RASTassembly.CDS.1184_mRNA	58.7394	2.29333	0.456308	5.02582	5.01273679541768e-07	1.30169128824846e-06	NA	TIGRFAM HAD-superfamily hydrolase, subfamily IA, variant 3	-
G12_RASTassembly.CDS.2351_mRNA	9.83495	2.29191	0.561016	4.08529	4.40216355286704e-05	8.37310007525198e-05	NA	2Fe-2S iron-sulfur cluster binding domain	-
G12_RASTassembly.CDS.3846_mRNA	115.592	2.29088	0.507504	4.514	6.36154201671091e-06	1.37476901618699e-05	NA	Tripartite tricarboxylate transporter family receptor	-
G12_RASTassembly.CDS.6096_mRNA	48.7577	2.28994	0.547829	4.18002	2.91478271834909e-05	5.69228457333018e-05	NA	Cytochrome P450	-
G12_RASTassembly.CDS.1192_mRNA	9.91636	2.28918	0.747404	3.06285	0.00219243	0.00330381	NA	NADH-dependant formate dehydrogenase delta subunit FdsD	ko:K00126
G12_RASTassembly.CDS.3002_mRNA	155.38	2.28686	0.310002	7.37691	1.62000501204899e-13	1.07227314237269e-12	NA	acetyltransferases and hydrolases with the alpha beta hydrolase fold	-
G12_RASTassembly.CDS.2867_mRNA	104.437	2.28535	0.415484	5.50046	3.78796612463448e-08	1.18123523935108e-07	NA	Aldo/keto reductase family	-
G12_RASTassembly.CDS.5629_mRNA	45.756	2.28434	0.519139	4.40024	1.08130281751745e-05	2.24831226405198e-05	NA	AAA domain	-
G12_RASTassembly.CDS.2256_mRNA	273.601	2.27845	0.325726	6.99497	2.65307192138335e-12	1.54170824943317e-11	NA	TonB dependent receptor	-
G12_RASTassembly.CDS.3428_mRNA	132.89	2.27802	0.394618	5.77273	7.79979850231204e-09	2.75133397224805e-08	NA	Tripartite tricarboxylate transporter family receptor	-
G12_RASTassembly.CDS.4053_mRNA	101.674	2.27701	0.368655	6.17652	6.55306807287562e-10	2.73129497434317e-09	NA	protein conserved in bacteria	-
G12_RASTassembly.CDS.1409_mRNA	43.2828	2.27232	0.542184	4.19105	2.77670115829312e-05	5.4374949251523e-05	NA	Pyridoxal phosphate biosynthetic protein PdxA	ko:K18076
G12_RASTassembly.CDS.3909_mRNA	52.9467	2.27017	0.579803	3.91542	9.02468577537642e-05	0.0001638	NA	Malonate decarboxylase gamma subunit (MdcE)	ko:K13933
G12_RASTassembly.CDS.1833_mRNA	50.0781	2.26635	0.354173	6.39899	1.56411015321594e-10	7.11935974130231e-10	NA	Domain present in phytochromes and cGMP-specific phosphodiesterases.	-
G12_RASTassembly.CDS.355_mRNA	58.9351	2.26286	0.580287	3.89956	9.63662647538091e-05	0.000174218	NA	Belongs to the HpcH HpaI aldolase family	ko:K02510
G12_RASTassembly.CDS.1238_mRNA	78.6673	2.2598	0.388828	5.81182	6.17990138387239e-09	2.2151827213691e-08	NA	PFAM Rhodanese domain protein	ko:K01011
G12_RASTassembly.CDS.4969_mRNA	91.798	2.25331	0.469647	4.79787	1.60358102897396e-06	3.80865309431472e-06	NA	Tripartite tricarboxylate transporter family receptor	-
G12_RASTassembly.CDS.2932_mRNA	111.996	2.25154	0.291992	7.71098	1.24851441828315e-14	9.49609723823171e-14	NA	transport system, permease component	ko:K01992
G12_RASTassembly.CDS.2437_mRNA	48.8804	2.25068	0.625933	3.59572	0.000323491	0.000542982	NA	NA	NA
G12_RASTassembly.CDS.1434_mRNA	286.75	2.24403	0.301338	7.4469	9.55591386988391e-14	6.48479549591971e-13	NA	TIGRFAM autotransporter-associated beta strand repeat protein	ko:K09474
G12_RASTassembly.CDS.4523_mRNA	209.768	2.23865	0.372524	6.00943	1.86178749498041e-09	7.26074528533927e-09	NA	Belongs to the 5'-nucleotidase family	ko:K01081,ko:K11751,ko:K17224
G12_RASTassembly.CDS.3000_mRNA	72.2509	2.23848	0.411226	5.44343	5.22647409118173e-08	1.59726813999168e-07	NA	SMART regulatory protein LuxR	-
G12_RASTassembly.CDS.3845_mRNA	84.1559	2.23797	0.531965	4.20698	2.58804709500554e-05	5.09757238112185e-05	NA	Metallo-beta-lactamase superfamily	-
G12_RASTassembly.CDS.2760_mRNA	85.4984	2.23556	0.468239	4.7744	1.8024408987349e-06	4.23557135508928e-06	NA	PFAM Amidase	ko:K01426,ko:K02433
G12_RASTassembly.CDS.6168_mRNA	57.9387	2.23404	0.456991	4.88859	1.01559022099286e-06	2.49129708027524e-06	NA	COG3473, Maleate cis-trans isomerase	ko:K01799,ko:K06033
G12_RASTassembly.CDS.2526_mRNA	54.4272	2.23328	0.344532	6.48206	9.04773952813092e-11	4.24451255089762e-10	NA	Enoyl-(Acyl carrier protein) reductase	ko:K00059
G12_RASTassembly.CDS.2908_mRNA	143.263	2.23102	0.356687	6.25483	3.97941690885491e-10	1.70846442706817e-09	NA	Pentapeptide repeats (9 copies)	-
G12_RASTassembly.CDS.928_mRNA	86.1761	2.23033	0.355368	6.27611	3.47151335601806e-10	1.50447851241592e-09	NA	Aldo/keto reductase family	-
G12_RASTassembly.CDS.6354_mRNA	61.9609	2.2275	0.35482	6.27783	3.433327316008e-10	1.48893351281939e-09	NA	NA	NA
G12_RASTassembly.CDS.773_mRNA	48.3301	2.22745	0.529784	4.20445	2.61719358925844e-05	5.15182333787564e-05	NA	TIGRFAM phosphonate degradation operons associated HDIG domain protein	ko:K21196
G12_RASTassembly.CDS.5627_mRNA	34.6934	2.22391	0.520263	4.27459	1.91493437902458e-05	3.85566517982174e-05	NA	NA	NA
G12_RASTassembly.CDS.2315_mRNA	122.628	2.22368	0.394037	5.64334	1.66777869413113e-08	5.55666856774535e-08	NA	Domain of unknown function (DUF3526)	ko:K01992
G12_RASTassembly.CDS.1323_mRNA	86.9098	2.22259	0.454798	4.88698	1.0239526604564e-06	2.50989464101955e-06	NA	PFAM conserved	-
G12_RASTassembly.CDS.1247_mRNA	102.17	2.22042	0.36229	6.12886	8.85129275252016e-10	3.59590761823306e-09	NA	-	-
G12_RASTassembly.CDS.1966_mRNA	33.974	2.22041	0.564945	3.9303	8.4838228063246e-05	0.000154507	NA	Cysteine dioxygenase type I	-
G12_RASTassembly.CDS.1584_mRNA	160.823	2.21805	0.302906	7.32257	2.43272377989998e-13	1.58571153482933e-12	NA	PFAM Patatin	ko:K07001
G12_RASTassembly.CDS.1245_mRNA	42.4702	2.21791	0.322899	6.86873	6.47751558811408e-12	3.57654576329976e-11	NA	-	-
G12_RASTassembly.CDS.1519_mRNA	72.5287	2.216	0.492846	4.49633	6.91364389772864e-06	1.48857585697494e-05	NA	glycerophosphoryl diester phosphodiesterase	ko:K01126
G12_RASTassembly.CDS.4358_mRNA	198.12	2.2153	0.275368	8.04488	8.63295885256401e-16	7.49784142505796e-15	NA	PFAM Peptidase family M48	-
G12_RASTassembly.CDS.6075_mRNA	115.929	2.21452	0.496357	4.46155	8.13704495336809e-06	1.73168171904956e-05	NA	Cytochrome C oxidase, cbb3-type, subunit III	-
G12_RASTassembly.CDS.5851_mRNA	73.1779	2.21393	0.575301	3.8483	0.000118939	0.000212045	NA	PFAM L-carnitine dehydratase bile acid-inducible protein F	-
G12_RASTassembly.CDS.5399_mRNA	2.55531	2.21336	1.05898	2.09009	0.0366095	0.0467493	NA	Domain of unknown function (DUF3482)	-
G12_RASTassembly.CDS.4058_mRNA	57.0055	2.21293	0.588356	3.7612	0.000169099	0.000295486	NA	glycosyl transferase	-
G12_RASTassembly.CDS.3371_mRNA	122.724	2.212	0.450141	4.91402	8.92262928384336e-07	2.2158322413934e-06	NA	Putative nucleotide-binding of sugar-metabolising enzyme	-
G12_RASTassembly.CDS.2896_mRNA	77.6796	2.20947	0.514098	4.29776	1.72529928000055e-05	3.49354079160793e-05	NA	TIGRFAM polar amino acid ABC transporter, inner membrane subunit	ko:K02029
G12_RASTassembly.CDS.3813_mRNA	84.6629	2.20527	0.467986	4.71225	2.44991136211057e-06	5.61539954503732e-06	NA	Oxidoreductase FAD-binding domain	ko:K11933,ko:K21832
G12_RASTassembly.CDS.1982_mRNA	149.997	2.20388	0.4049	5.44303	5.23826009703144e-08	1.60010920359416e-07	NA	PFAM Alcohol dehydrogenase zinc-binding domain protein	ko:K00344
G12_RASTassembly.CDS.1392_mRNA	146.306	2.199	0.311288	7.06419	1.61557984808296e-12	9.63203310169684e-12	NA	Nadh flavin oxidoreductase nadh oxidase	-
G12_RASTassembly.CDS.4482_mRNA	90.2002	2.19796	0.485626	4.52603	6.01008467786774e-06	1.30628387638336e-05	NA	Tripartite tricarboxylate transporter family receptor	-
G12_RASTassembly.CDS.4689_mRNA	62.532	2.1976	0.338378	6.4945	8.33070399483930e-11	3.93108917583203e-10	NA	-	-
G12_RASTassembly.CDS.5184_mRNA	90.5634	2.19686	0.466896	4.70524	2.53564647407525e-06	5.79743859440825e-06	NA	Involved in the biosynthesis of the chorismate, which leads to the biosynthesis of aromatic amino acids. Catalyzes the reversible NADPH linked reduction of 3-dehydroshikimate (DHSA) to yield shikimate (SA)	ko:K00014
G12_RASTassembly.CDS.3907_mRNA	81.7997	2.19625	0.458268	4.7925	1.64714618356482e-06	3.90346921894213e-06	NA	Involved in the formation of 2-(5''-phosphoribosyl)-3'- dephosphocoenzyme-A, the prosthetic group of the acyl-carrier protein of the malonate decarboxylase	ko:K13930
G12_RASTassembly.CDS.306_mRNA	83.5737	2.19362	0.382328	5.73753	9.60665754194881e-09	3.34282555615079e-08	NA	Methyltransferase type 11	-
G12_RASTassembly.CDS.3397_mRNA	58.6895	2.1889	0.477025	4.58865	4.4611500366455e-06	9.88683147776573e-06	NA	2-keto-3-deoxy-galactonokinase	ko:K00883
G12_RASTassembly.CDS.1484_mRNA	176.739	2.18876	0.389842	5.61449	1.97138129456109e-08	6.44459185154838e-08	NA	Part of the ABC transporter complex PstSACB involved in phosphate import	ko:K02040
G12_RASTassembly.CDS.4676_mRNA	220.578	2.18698	0.268767	8.1371	4.04855989703982e-16	3.61892829739568e-15	NA	TIGRFAM L-lactate transport	ko:K00427,ko:K03303
G12_RASTassembly.CDS.5495_mRNA	137.444	2.18672	0.432277	5.0586	4.22350886201248e-07	1.11065840655296e-06	NA	Flavin containing amine oxidoreductase	-
G12_RASTassembly.CDS.5999_mRNA	66.1513	2.18614	0.375474	5.82235	5.80241450522278e-09	2.08919428711859e-08	NA	Winged helix DNA-binding domain	-
G12_RASTassembly.CDS.3426_mRNA	228.772	2.18455	0.211399	10.3338	4.95726953145053e-25	8.85010313295348e-24	NA	Pfam:DUF1446	-
G12_RASTassembly.CDS.1410_mRNA	152.051	2.18279	0.285893	7.63497	2.25878140433304e-14	1.68023010250561e-13	NA	Oxidoreductase FAD-binding domain	ko:K18077
G12_RASTassembly.CDS.1896_mRNA	91.0949	2.17889	0.425349	5.12259	3.01372867906646e-07	8.1212722097946e-07	NA	response regulator	-
G12_RASTassembly.CDS.3453_mRNA	111.095	2.1787	0.425225	5.12364	2.99690679400939e-07	8.07932884442045e-07	NA	PFAM ABC transporter related	ko:K02028,ko:K09972
G12_RASTassembly.CDS.3750_mRNA	104.533	2.17666	0.309517	7.03244	2.0295812768103e-12	1.19561126178366e-11	NA	NA	NA
G12_RASTassembly.CDS.2933_mRNA	116.003	2.17521	0.450838	4.82482	1.40127250201155e-06	3.36043969045829e-06	NA	ABC-2 family transporter protein	ko:K01992
G12_RASTassembly.CDS.1481_mRNA	76.0982	2.17315	0.454744	4.77885	1.7629991848589e-06	4.15199551523934e-06	NA	COG3712 Fe2 -dicitrate sensor, membrane component	ko:K07165
G12_RASTassembly.CDS.2363_mRNA	84.7504	2.17077	0.582894	3.72413	0.000195991	0.000339523	NA	amidohydrolase 2	-
G12_RASTassembly.CDS.1470_mRNA	41.5391	2.16895	0.459568	4.71953	2.36385201774572e-06	5.4278231218477e-06	NA	Secretin and TonB N terminus short domain	-
G12_RASTassembly.CDS.1462_mRNA	42.6926	2.16863	0.597308	3.63068	0.000282677	0.000478978	NA	TonB C terminal	-
G12_RASTassembly.CDS.4462_mRNA	141.175	2.16837	0.40883	5.30385	1.13385414294193e-07	3.27960421993149e-07	NA	Belongs to the binding-protein-dependent transport system permease family	ko:K11960
G12_RASTassembly.CDS.2713_mRNA	34.4187	2.16805	0.402682	5.38401	7.28433223651252e-08	2.17245490877336e-07	NA	Belongs to the ABC transporter superfamily	ko:K06857
G12_RASTassembly.CDS.2725_mRNA	69.4521	2.16606	0.57592	3.76104	0.000169206	0.000295594	NA	PFAM regulatory protein, LysR	ko:K07219
G12_RASTassembly.CDS.2366_mRNA	70.7998	2.16536	0.480227	4.50904	6.51226675056247e-06	1.40545125607337e-05	NA	D-isomer specific 2-hydroxyacid dehydrogenase, NAD-binding	ko:K00058
G12_RASTassembly.CDS.2123_mRNA	98.7944	2.16453	0.393554	5.49998	3.79844184705349e-08	1.18392753399674e-07	NA	Lysine exporter protein (Lyse ygga)	ko:K06895
G12_RASTassembly.CDS.832_mRNA	59.2638	2.16399	0.349254	6.19603	5.79046601485468e-10	2.42445114511212e-09	NA	Protein of unknown function (DUF1266)	-
G12_RASTassembly.CDS.2464_mRNA	250.576	2.16389	0.25827	8.37839	5.36576919630781e-17	5.19364437118529e-16	NA	-	-
G12_RASTassembly.CDS.4027_mRNA	36.9819	2.16222	0.406618	5.31757	1.05164162258761e-07	3.05971059681781e-07	NA	NA	NA
G12_RASTassembly.CDS.3545_mRNA	90.4523	2.15791	0.449448	4.80125	1.57680327409922e-06	3.75059757314423e-06	NA	PFAM 6-phosphogluconate dehydrogenase NAD-binding	-
G12_RASTassembly.CDS.353_mRNA	162.3	2.15686	0.393022	5.48788	4.0678301561049e-08	1.26421394648386e-07	NA	PFAM D-galactarate dehydratase Altronate hydrolase domain protein	ko:K01685,ko:K01708,ko:K16846
G12_RASTassembly.CDS.3841_mRNA	57.3367	2.15606	0.506923	4.25323	2.10707391477556e-05	4.20303043149054e-05	NA	Glyoxalase bleomycin resistance protein dioxygenase	ko:K08234
G12_RASTassembly.CDS.2279_mRNA	73.6911	2.1559	0.451781	4.77201	1.82399155805549e-06	4.27995390420689e-06	NA	Citrate synthase, C-terminal domain	ko:K01647
G12_RASTassembly.CDS.6225_mRNA	44.3705	2.15576	0.587682	3.66824	0.000244222	0.000417451	NA	General Secretion Pathway	ko:K02462
G12_RASTassembly.CDS.1348_mRNA	12.0822	2.15513	0.618012	3.48719	0.000488126	0.00080112	NA	Protein of unknown function (DUF3649)	-
G12_RASTassembly.CDS.1461_mRNA	235.503	2.15247	0.296485	7.25997	3.87182028682054e-13	2.47850487882426e-12	NA	Putative porin	-
G12_RASTassembly.CDS.3447_mRNA	135.181	2.15139	0.276098	7.79212	6.58934214926031e-15	5.15830718554154e-14	NA	Integrase, catalytic region	-
G12_RASTassembly.CDS.270_mRNA	56.3234	2.15026	0.402299	5.34494	9.04492458594825e-08	2.65805808476861e-07	NA	PFAM aminotransferase, class I and II	ko:K00817
G12_RASTassembly.CDS.1507_mRNA	41.8343	2.14953	0.537619	3.99823	6.38166494217121e-05	0.000118165	NA	Probably deamidates glutamine residues to glutamate on methyl-accepting chemotaxis receptors (MCPs), playing an important role in chemotaxis	ko:K03411
G12_RASTassembly.CDS.4145_mRNA	34.9473	2.14845	0.543031	3.95641	7.60845193380875e-05	0.000139355	NA	Allophanate hydrolase, subunit 1	-
G12_RASTassembly.CDS.3370_mRNA	173.343	2.14682	0.310765	6.90816	4.90990806320465e-12	2.7487786691826e-11	NA	PFAM ribulose bisphosphate carboxylase large chain	ko:K01601
G12_RASTassembly.CDS.4236_mRNA	85.7027	2.14412	0.514795	4.165	3.11359183044452e-05	6.05844828769814e-05	NA	Histidine kinase	ko:K07649
G12_RASTassembly.CDS.802_mRNA	105.805	2.14346	0.375608	5.70665	1.15220488489592e-08	3.95155858870122e-08	NA	spore germination	-
G12_RASTassembly.CDS.4740_mRNA	94.5452	2.14158	0.410691	5.21458	1.84230989642295e-07	5.13465988911983e-07	NA	Domain of unknown function (DUF4880)	ko:K07165
G12_RASTassembly.CDS.3766_mRNA	121.947	2.14125	0.496416	4.31342	1.60751547184858e-05	3.26636166221019e-05	NA	helix-turn-helix- domain containing protein, AraC type	-
G12_RASTassembly.CDS.4475_mRNA	82.4301	2.13729	0.472351	4.5248	6.0452034785223e-06	1.31258522825888e-05	NA	-	-
G12_RASTassembly.CDS.1886_mRNA	34.2889	2.13707	0.432171	4.94497	7.61556298599011e-07	1.91566431745434e-06	NA	NA	NA
G12_RASTassembly.CDS.352_mRNA	85.8426	2.1338	0.299202	7.13164	9.91784832579366e-13	6.0997139894618e-12	NA	Tripartite tricarboxylate transporter family receptor	-
G12_RASTassembly.CDS.5393_mRNA	124.07	2.13317	0.366333	5.82303	5.77895756341521e-09	2.08191481278417e-08	NA	transcriptional Regulator, LysR family	-
G12_RASTassembly.CDS.811_mRNA	109.568	2.13239	0.48243	4.42011	9.86523963367269e-06	2.06325724456929e-05	NA	PFAM conserved	-
G12_RASTassembly.CDS.1541_mRNA	85.0862	2.13119	0.363109	5.8693	4.37639779702627e-09	1.60910232502791e-08	NA	-	-
G12_RASTassembly.CDS.1656_mRNA	83.5912	2.12182	0.290017	7.31618	2.55126181015569e-13	1.65961130099905e-12	NA	PFAM Extensin family protein	-
G12_RASTassembly.CDS.3840_mRNA	123.33	2.12047	0.451424	4.69729	2.63638290716826e-06	6.00213706849819e-06	NA	Transcriptional regulator, LysR family	-
G12_RASTassembly.CDS.1458_mRNA	69.4553	2.12031	0.566106	3.74543	0.000180087	0.000313325	NA	Putative bacterial sensory transduction regulator	-
G12_RASTassembly.CDS.455_mRNA	40.5246	2.11682	0.576569	3.67141	0.000241221	0.00041276	NA	NA	NA
G12_RASTassembly.CDS.5455_mRNA	34.2371	2.11662	0.506377	4.17993	2.91592865927324e-05	5.69279267714129e-05	NA	NA	NA
G12_RASTassembly.CDS.5595_mRNA	28.6021	2.11646	0.382266	5.53663	3.08354881085033e-08	9.77699467554764e-08	NA	FtsX-like permease family	ko:K02004
G12_RASTassembly.CDS.2812_mRNA	30.0354	2.11601	0.506681	4.17621	2.96410477294326e-05	5.78157856622346e-05	NA	NA	NA
G12_RASTassembly.CDS.5691_mRNA	54.2142	2.11591	0.580026	3.64795	0.000264338	0.000449325	NA	Short-chain dehydrogenase reductase sdr	-
G12_RASTassembly.CDS.4922_mRNA	286.414	2.115	0.341098	6.20056	5.62621767365992e-10	2.36183546627122e-09	NA	-	-
G12_RASTassembly.CDS.4369_mRNA	247.725	2.11409	0.312675	6.7613	1.36755869446452e-11	7.23995035364373e-11	NA	oxidoreductase FAD NAD(P)-binding domain protein	ko:K00380
G12_RASTassembly.CDS.2086_mRNA	83.9932	2.11354	0.379612	5.56765	2.58203930911014e-08	8.30984809196338e-08	NA	Tripartite tricarboxylate transporter family receptor	-
G12_RASTassembly.CDS.1110_mRNA	89.8492	2.11286	0.377324	5.59958	2.14871788570958e-08	6.98523512971951e-08	NA	Type IV pilus assembly protein PilX C-term	ko:K02673
G12_RASTassembly.CDS.1573_mRNA	72.63	2.11155	0.462968	4.56091	5.09330231869906e-06	1.12028247783295e-05	NA	Tripartite tricarboxylate transporter family receptor	-
G12_RASTassembly.CDS.3824_mRNA	109.012	2.11154	0.364794	5.78832	7.10933127916084e-09	2.53139457790397e-08	NA	serine dehydratase beta chain	ko:K01752
G12_RASTassembly.CDS.5808_mRNA	104.212	2.1104	0.46135	4.5744	4.77597202510584e-06	1.0544545587549e-05	NA	Transcriptional regulator, LysR family	-
G12_RASTassembly.CDS.6081_mRNA	104.965	2.10772	0.396448	5.3165	1.05781402134155e-07	3.07488499102766e-07	NA	NMT1/THI5 like	ko:K15553
G12_RASTassembly.CDS.1272_mRNA	68.8709	2.10707	0.409814	5.14152	2.72519322305178e-07	7.37776615187607e-07	NA	Short-chain dehydrogenase reductase sdr	-
G12_RASTassembly.CDS.4223_mRNA	139.314	2.10649	0.282453	7.45782	8.79639065086586e-14	6.01429816096967e-13	NA	PFAM Xylose isomerase domain protein TIM barrel	ko:K00457
G12_RASTassembly.CDS.3116_mRNA	133.003	2.10601	0.383509	5.49141	3.98733635620523e-08	1.23979732759221e-07	NA	PFAM Hydantoinase B oxoprolinase	ko:K01474
G12_RASTassembly.CDS.5267_mRNA	132.148	2.10486	0.433891	4.85112	1.22764273831082e-06	2.97289369974516e-06	NA	PFAM acyl-CoA dehydrogenase domain protein	-
G12_RASTassembly.CDS.6299_mRNA	54.37	2.10413	0.429733	4.89636	9.76272352127029e-07	2.40126383739779e-06	NA	electron transfer flavoprotein, alpha subunit	ko:K03522
G12_RASTassembly.CDS.4015_mRNA	77.2133	2.10252	0.298694	7.03905	1.93551705044779e-12	1.14439448787746e-11	NA	Enoyl-CoA hydratase/isomerase	-
G12_RASTassembly.CDS.6252_mRNA	127.643	2.1019	0.471461	4.45826	8.26285486754379e-06	1.7561299019082e-05	NA	FAD dependent oxidoreductase	ko:K07256
G12_RASTassembly.CDS.4047_mRNA	52.8894	2.09865	0.457494	4.58727	4.49075786468741e-06	9.94216355368446e-06	NA	-	-
G12_RASTassembly.CDS.6408_mRNA	152.845	2.09843	0.43828	4.78787	1.68558065805579e-06	3.98573469070072e-06	NA	PFAM TRAP C4-dicarboxylate transport system permease DctM subunit	ko:K21393
G12_RASTassembly.CDS.3405_mRNA	118.973	2.09806	0.268382	7.81746	5.39005189432355e-15	4.24532641235508e-14	NA	membrane transporter protein	ko:K07090
G12_RASTassembly.CDS.1506_mRNA	109.684	2.09797	0.312835	6.70631	1.99609819559468e-11	1.0345905728296e-10	NA	Methylation of the membrane-bound methyl-accepting chemotaxis proteins (MCP) to form gamma-glutamyl methyl ester residues in MCP	ko:K00575
G12_RASTassembly.CDS.1426_mRNA	90.8835	2.09477	0.479349	4.37004	1.24225660843981e-05	2.56061039847422e-05	NA	FGGY family of carbohydrate kinases, N-terminal domain	ko:K00854
G12_RASTassembly.CDS.6284_mRNA	92.3554	2.09452	0.26276	7.97123	1.5710842714991e-15	1.32164379750323e-14	NA	Tripartite tricarboxylate transporter family receptor	-
G12_RASTassembly.CDS.354_mRNA	128.611	2.0945	0.387512	5.40501	6.48042814106029e-08	1.95080616686625e-07	NA	belongs to the aldehyde dehydrogenase family	ko:K00135
G12_RASTassembly.CDS.1291_mRNA	40.4408	2.0933	0.445471	4.69908	2.61342095488278e-06	5.95221978229461e-06	NA	Pfam Response regulator receiver	-
G12_RASTassembly.CDS.3373_mRNA	201.888	2.09137	0.353327	5.91908	3.23756213451879e-09	1.21399135580818e-08	NA	TRAP C4-dicarboxylate transport system permease DctM subunit	-
G12_RASTassembly.CDS.3971_mRNA	177.693	2.08856	0.40858	5.11176	3.19178779823204e-07	8.56518587859595e-07	NA	Protein of unknown function (DUF2892)	-
G12_RASTassembly.CDS.2787_mRNA	55.2544	2.08744	0.294835	7.08004	1.44109441247265e-12	8.6640914770456e-12	NA	TadE-like protein	-
G12_RASTassembly.CDS.3406_mRNA	150.542	2.08701	0.333357	6.26059	3.83512595776029e-10	1.65314249031022e-09	NA	Major Facilitator Superfamily	-
G12_RASTassembly.CDS.6443_mRNA	39.9842	2.08464	0.657953	3.16837	0.00153298	0.00235367	NA	NA	NA
G12_RASTassembly.CDS.1307_mRNA	118.277	2.08441	0.335252	6.21744	5.05318284191885e-10	2.13522722715401e-09	NA	Tripartite tricarboxylate transporter family receptor	-
G12_RASTassembly.CDS.398_mRNA	174.598	2.0838	0.302153	6.89653	5.3289631299392e-12	2.96530268710989e-11	NA	Transcriptional regulator, LysR family	-
G12_RASTassembly.CDS.3119_mRNA	66.5643	2.08335	0.371117	5.61373	1.98011321757162e-08	6.46984628842543e-08	NA	Tripartite tricarboxylate transporter family receptor	-
G12_RASTassembly.CDS.5852_mRNA	139.108	2.0825	0.238588	8.72843	2.5822157084054e-18	2.78454703991972e-17	NA	Tripartite tricarboxylate transporter family receptor	-
G12_RASTassembly.CDS.2316_mRNA	69.9115	2.08201	0.585348	3.55686	0.000375307	0.000625059	NA	Domain of unknown function (DUF3526)	ko:K01992
G12_RASTassembly.CDS.2255_mRNA	78.5121	2.08048	0.588703	3.53401	0.000409307	0.000678518	NA	ABC-type multidrug transport system ATPase component	ko:K01990
G12_RASTassembly.CDS.5055_mRNA	10.837	2.07702	0.796472	2.60777	0.00911337	0.0126259	NA	RESPONSE REGULATOR receiver	-
G12_RASTassembly.CDS.2320_mRNA	128.74	2.07695	0.351119	5.91523	3.31409326380361e-09	1.24051703007955e-08	NA	AAA domain, putative AbiEii toxin, Type IV TA system	ko:K02028,ko:K02029
G12_RASTassembly.CDS.139_mRNA	25.6623	2.07604	0.809927	2.56325	0.0103698	0.0142469	NA	Maf-like protein	ko:K06287
G12_RASTassembly.CDS.5586_mRNA	132.417	2.07505	0.3864	5.37022	7.86399086307165e-08	2.3344974261876e-07	NA	Binding-protein-dependent transport system inner membrane component	ko:K02026,ko:K17323
G12_RASTassembly.CDS.924_mRNA	29.7349	2.07483	0.293201	7.07645	1.47893230849344e-12	8.86012511891723e-12	NA	ATP synthase subunit C	-
G12_RASTassembly.CDS.505_mRNA	104.649	2.0739	0.436338	4.75297	2.00446605583464e-06	4.65920554822756e-06	NA	Transcriptional regulator, LysR family	-
G12_RASTassembly.CDS.4677_mRNA	33.2741	2.0726	0.382486	5.41876	6.00132411754679e-08	1.81337612146089e-07	NA	NIPSNAP family containing protein	-
G12_RASTassembly.CDS.2277_mRNA	98.2211	2.07173	0.400231	5.17633	2.2629825397329e-07	6.2048586957608e-07	NA	Tripartite tricarboxylate transporter family receptor	-
G12_RASTassembly.CDS.3762_mRNA	148.033	2.07144	0.381389	5.43129	5.59473434329719e-08	1.69770338169835e-07	NA	PFAM aminotransferase, class I and II	ko:K00812
G12_RASTassembly.CDS.1989_mRNA	185.04	2.0706	0.349648	5.92195	3.1815014657603e-09	1.1957608140609e-08	NA	Lactonase, 7-bladed beta-propeller	ko:K07404
G12_RASTassembly.CDS.6132_mRNA	4.6348	2.07022	0.803624	2.57611	0.00999203	0.013772	NA	NA	NA
G12_RASTassembly.CDS.543_mRNA	23.4813	2.06882	0.557074	3.71373	0.000204229	0.000352749	NA	TIGRFAM TonB-dependent siderophore receptor	ko:K02014
G12_RASTassembly.CDS.842_mRNA	132.324	2.06719	0.33675	6.13866	8.3220754595161e-10	3.39763509616122e-09	NA	shape-determining protein	ko:K03571
G12_RASTassembly.CDS.4663_mRNA	38.5103	2.06623	0.439499	4.70133	2.58469634021479e-06	5.89909210886381e-06	NA	NA	NA
G12_RASTassembly.CDS.5277_mRNA	119.683	2.06475	0.460618	4.48257	7.37508440751685e-06	1.58051575482197e-05	NA	PFAM Cyclic nucleotide-binding	-
G12_RASTassembly.CDS.2356_mRNA	165.753	2.0645	0.3318	6.22213	4.90456527095306e-10	2.07926391796935e-09	NA	3-carboxy-cis,cis-muconate cycloisomerase	ko:K01857
G12_RASTassembly.CDS.2757_mRNA	107.616	2.06448	0.259366	7.95971	1.72437558102173e-15	1.44680964219669e-14	NA	PFAM binding-protein-dependent transport systems inner membrane component	ko:K02033
G12_RASTassembly.CDS.4370_mRNA	257.028	2.06426	0.276986	7.45258	9.15339962081309e-14	6.2384834955425e-13	NA	TonB dependent receptor	ko:K02014
G12_RASTassembly.CDS.1312_mRNA	153.607	2.06417	0.425627	4.84971	1.23639624791711e-06	2.99296372330067e-06	NA	Transcriptional regulator, LysR family	-
G12_RASTassembly.CDS.5285_mRNA	169.771	2.06346	0.351499	5.87047	4.34572608296301e-09	1.60057200774804e-08	NA	regulator of RNA terminal phosphate cyclase	ko:K14414
G12_RASTassembly.CDS.1477_mRNA	99.0234	2.06344	0.359239	5.74392	9.25107611871124e-09	3.23485670375175e-08	NA	Transposase domain (DUF772)	ko:K07487
G12_RASTassembly.CDS.5580_mRNA	95.3731	2.06301	0.424976	4.85442	1.20737583826339e-06	2.9260198011006e-06	NA	Cleaves 6-deoxy-6-sulfo-D-fructose 1-phosphate (SFP) to form dihydroxyacetone phosphate (DHAP) and 3-sulfolactaldehyde (SLA)	ko:K01635,ko:K01671
G12_RASTassembly.CDS.361_mRNA	101.085	2.06095	0.360304	5.72002	1.06508847137492e-08	3.67830392559193e-08	NA	PFAM ribulose bisphosphate carboxylase large chain	ko:K01601
G12_RASTassembly.CDS.4469_mRNA	75.4188	2.06034	0.37452	5.50127	3.77072216751262e-08	1.17748757502365e-07	NA	PFAM ATPase associated with various cellular activities, AAA_5	ko:K04748,ko:K09882
G12_RASTassembly.CDS.628_mRNA	58.1053	2.05914	0.422882	4.86931	1.11987738294332e-06	2.72837450347867e-06	NA	NA	NA
G12_RASTassembly.CDS.4735_mRNA	131.608	2.05724	0.429951	4.78483	1.71136209276385e-06	4.04075098096741e-06	NA	D-isomer specific 2-hydroxyacid dehydrogenase	-
G12_RASTassembly.CDS.3982_mRNA	1152.4	2.05642	0.283158	7.26245	3.80150987329013e-13	2.43592262768053e-12	NA	Phosphate acyltransferases	-
G12_RASTassembly.CDS.5182_mRNA	46.4436	2.0554	0.609268	3.37356	0.000742031	0.00118397	NA	N-terminal half of MaoC dehydratase	-
G12_RASTassembly.CDS.1271_mRNA	94.9529	2.05529	0.482645	4.2584	2.0589635946239e-05	4.11216874538466e-05	NA	Tripartite tricarboxylate transporter family receptor	-
G12_RASTassembly.CDS.6269_mRNA	18.4666	2.05505	0.501816	4.09522	4.2176212005895e-05	8.04113066039415e-05	NA	flagellar assembly protein FliH	ko:K02411
G12_RASTassembly.CDS.1956_mRNA	96.1979	2.05403	0.398499	5.15441	2.54429427243978e-07	6.9083985166753e-07	NA	PFAM FAD dependent oxidoreductase	ko:K00285
G12_RASTassembly.CDS.1281_mRNA	134.476	2.05299	0.422011	4.86478	1.14584583893564e-06	2.78847073337349e-06	NA	PFAM MmgE PrpD family protein	-
G12_RASTassembly.CDS.2365_mRNA	101.463	2.05182	0.350936	5.84669	5.01441008447198e-09	1.82696222295359e-08	NA	Tripartite tricarboxylate transporter family receptor	-
G12_RASTassembly.CDS.4179_mRNA	20.7466	2.05113	0.456417	4.49398	6.99025929750984e-06	1.50456786688197e-05	NA	transposase IS116 IS110 IS902 family protein	ko:K07486
G12_RASTassembly.CDS.5550_mRNA	118.393	2.04857	0.294544	6.95508	3.52356669008776e-12	2.01297449930613e-11	NA	PFAM binding-protein-dependent transport systems inner membrane component	ko:K02053
G12_RASTassembly.CDS.2956_mRNA	75.1553	2.04663	0.31957	6.40431	1.5105172571371e-10	6.88029370065214e-10	NA	Bacteriocin-protection, YdeI or OmpD-Associated	-
G12_RASTassembly.CDS.6268_mRNA	106.766	2.04515	0.325941	6.27459	3.50551766487011e-10	1.5181915115984e-09	NA	PFAM H transporting two-sector ATPase alpha beta subunit central region	ko:K02412
G12_RASTassembly.CDS.4745_mRNA	64.619	2.044	0.40089	5.09866	3.42057343049801e-07	9.14476931689299e-07	NA	PFAM Dimethylmenaquinone methyltransferase	ko:K10218
G12_RASTassembly.CDS.862_mRNA	62.332	2.04324	0.413433	4.94214	7.72705750298518e-07	1.9429498658719e-06	NA	PFAM BFD domain protein 2Fe-2S -binding domain protein	ko:K10815
G12_RASTassembly.CDS.869_mRNA	57.9449	2.04223	0.336387	6.07108	1.27056617154037e-09	5.07200545620494e-09	NA	NA	NA
G12_RASTassembly.CDS.3454_mRNA	98.7188	2.03922	0.428043	4.76405	1.89742303825658e-06	4.4409096383376e-06	NA	-	-
G12_RASTassembly.CDS.3912_mRNA	178.514	2.0359	0.264258	7.7042	1.31668628997141e-14	9.99095960524939e-14	NA	Malonate decarboxylase, alpha subunit, transporter	ko:K13929
G12_RASTassembly.CDS.4907_mRNA	87.6502	2.03515	0.386513	5.2654	1.39885443371565e-07	3.99397487582872e-07	NA	D-isomer specific 2-hydroxyacid dehydrogenase	-
G12_RASTassembly.CDS.5925_mRNA	106.057	2.03464	0.390228	5.21399	1.84819919655248e-07	5.14661015435129e-07	NA	Belongs to the DapA family	ko:K01707
G12_RASTassembly.CDS.1514_mRNA	48.6427	2.03399	0.488179	4.16648	3.09333030406748e-05	6.02111686589495e-05	NA	Flagellar biosynthesis protein FlhG	ko:K04562
G12_RASTassembly.CDS.2909_mRNA	391.097	2.03388	0.230483	8.82442	1.10024297132483e-18	1.22978462203559e-17	NA	pentapeptide repeat protein	-
G12_RASTassembly.CDS.3757_mRNA	313.656	2.03251	0.275591	7.37507	1.64252994361847e-13	1.08606378062098e-12	NA	Part of a heterotetrameric complex that catalyzes the two-step biosynthesis of anthranilate, an intermediate in the biosynthesis of L-tryptophan. In the first step, the glutamine- binding beta subunit (TrpG) of anthranilate synthase (AS) provides the glutamine amidotransferase activity which generates ammonia as a substrate that, along with chorismate, is used in the second step, catalyzed by the…	ko:K13950
G12_RASTassembly.CDS.927_mRNA	118.767	2.03139	0.285414	7.11733	1.10039870881924e-12	6.72907944964915e-12	NA	DeoC/LacD family aldolase	ko:K11645
G12_RASTassembly.CDS.2281_mRNA	144.259	2.03064	0.355662	5.70946	1.13336323240426e-08	3.89109267877252e-08	NA	CoA-transferase family III	ko:K07749
G12_RASTassembly.CDS.3062_mRNA	112.498	2.03045	0.231704	8.76311	1.89934998582596e-18	2.07251652952521e-17	NA	Protein of unknown function (DUF3025)	-
G12_RASTassembly.CDS.6266_mRNA	107.813	2.02916	0.419747	4.83424	1.33658582034557e-06	3.21370634768462e-06	NA	Flagellar hook-length control protein	ko:K02414
G12_RASTassembly.CDS.5132_mRNA	331.808	2.02813	0.370161	5.47906	4.27601875393693e-08	1.3250709995927e-07	NA	PFAM fimbrial biogenesis outer membrane usher protein	ko:K07347
G12_RASTassembly.CDS.5074_mRNA	324.12	2.02808	0.296253	6.84578	7.60596870073321e-12	4.15323371619476e-11	NA	PFAM Endonuclease Exonuclease phosphatase	ko:K07004
G12_RASTassembly.CDS.3822_mRNA	36.727	2.02726	0.344764	5.88014	4.09918038442738e-09	1.51540444997327e-08	NA	Sarcosine oxidase delta subunit	ko:K00304
G12_RASTassembly.CDS.5181_mRNA	36.7963	2.02531	0.412606	4.90858	9.17380375331605e-07	2.27031331238207e-06	NA	glyoxalase bleomycin resistance protein dioxygenase	-
G12_RASTassembly.CDS.5951_mRNA	32.4184	2.02504	0.527152	3.84147	0.000122297	0.000217851	NA	phosphonate C-P lyase system protein PhnL	ko:K05780
G12_RASTassembly.CDS.1128_mRNA	112.798	2.02463	0.445851	4.54104	5.59772196273057e-06	1.22202985918714e-05	NA	Ligates lysine onto the cytidine present at position 34 of the AUA codon-specific tRNA(Ile) that contains the anticodon CAU, in an ATP-dependent manner. Cytidine is converted to lysidine, thus changing the amino acid specificity of the tRNA from methionine to isoleucine	ko:K04075
G12_RASTassembly.CDS.2364_mRNA	103.675	2.02456	0.527051	3.84131	0.000122382	0.00021794	NA	Tripartite tricarboxylate transporter family receptor	-
G12_RASTassembly.CDS.6077_mRNA	131.047	2.02264	0.41242	4.90431	9.37562896275316e-07	2.3140233234875e-06	NA	ABC-type nitrate sulfonate bicarbonate transport system permease component	ko:K02050
G12_RASTassembly.CDS.4870_mRNA	168.379	2.02204	0.313692	6.44593	1.14895584904223e-10	5.32012913673949e-10	NA	PFAM binding-protein-dependent transport systems inner membrane component	ko:K02001
G12_RASTassembly.CDS.5990_mRNA	36.6686	2.02087	0.467516	4.32257	1.54221957434486e-05	3.14362359794303e-05	NA	Part of the high-affinity ATP-driven potassium transport (or Kdp) system, which catalyzes the hydrolysis of ATP coupled with the electrogenic transport of potassium into the cytoplasm. This subunit acts as a catalytic chaperone that increases the ATP- binding affinity of the ATP-hydrolyzing subunit KdpB by the formation of a transient KdpB KdpC ATP ternary complex	ko:K01548
G12_RASTassembly.CDS.3404_mRNA	219.251	2.01996	0.371504	5.43726	5.41065676221582e-08	1.64807066401711e-07	NA	Amidohydrolase family	-
G12_RASTassembly.CDS.1241_mRNA	136.505	2.01751	0.402722	5.00968	5.45195458204601e-07	1.40891484112625e-06	NA	PFAM FAD linked oxidase domain protein	-
G12_RASTassembly.CDS.1516_mRNA	226.134	2.01482	0.334468	6.02394	1.70220468750982e-09	6.69526898814296e-09	NA	Required for formation of the rod structure of the flagellar apparatus. Together with FliI and FliH, may constitute the export apparatus of flagellin	ko:K02400
G12_RASTassembly.CDS.2823_mRNA	54.6068	2.0145	0.328399	6.13432	8.55222857384901e-10	3.4788084205144e-09	NA	-	-
G12_RASTassembly.CDS.6259_mRNA	94.0782	2.01363	0.392742	5.1271	2.94239354080398e-07	7.94903879224346e-07	NA	Role in flagellar biosynthesis	ko:K02421
G12_RASTassembly.CDS.2202_mRNA	162.666	2.01146	0.284896	7.06034	1.66093075835013e-12	9.89323631502901e-12	NA	Threonine synthase	ko:K01733
G12_RASTassembly.CDS.2313_mRNA	246.399	2.01113	0.302761	6.64262	3.08163679613283e-11	1.54370067722102e-10	NA	TIGRFAM TonB-dependent siderophore receptor	ko:K02014
G12_RASTassembly.CDS.727_mRNA	171.306	2.01112	0.202456	9.93363	2.97232988642621e-23	4.69365213269318e-22	NA	PFAM binding-protein-dependent transport systems inner membrane component	ko:K10228
G12_RASTassembly.CDS.1246_mRNA	233.685	2.01036	0.25258	7.9593	1.73012959513151e-15	1.4497448380587e-14	NA	Glycoside Hydrolase	ko:K07273
G12_RASTassembly.CDS.6175_mRNA	86.1753	2.00718	0.454792	4.41341	1.0175457484069e-05	2.12125067617719e-05	NA	-	-
G12_RASTassembly.CDS.6263_mRNA	43.6068	2.00587	0.509326	3.93828	8.20675739531999e-05	0.000149758	NA	Flagellar motor switch protein flin	ko:K02417,ko:K03225
G12_RASTassembly.CDS.4933_mRNA	129.985	2.00489	0.351081	5.71061	1.12569073056059e-08	3.86681684944571e-08	NA	PFAM Acyl-CoA dehydrogenase	-
G12_RASTassembly.CDS.5548_mRNA	117.541	2.00429	0.324967	6.16768	6.93004524018164e-10	2.87350972636435e-09	NA	Periplasmic binding protein LacI transcriptional regulator	ko:K02529
G12_RASTassembly.CDS.3747_mRNA	358.276	2.00193	0.226489	8.83896	9.66132249988058e-19	1.08365304898311e-17	NA	PFAM CagE, TrbE, VirB component of type IV transporter system	ko:K03199,ko:K12063,ko:K12080
G12_RASTassembly.CDS.3911_mRNA	26.8222	2.00156	0.551905	3.62664	0.000287136	0.000486021	NA	PFAM malonate decarboxylase delta subunit	ko:K13931
G12_RASTassembly.CDS.2280_mRNA	75.0914	2.00093	0.445886	4.48753	7.20528845156561e-06	1.54774026999372e-05	NA	PFAM intradiol ring-cleavage dioxygenase	ko:K03381,ko:K04098,ko:K15253
G12_RASTassembly.CDS.2868_mRNA	146.155	1.99964	0.391124	5.11255	3.1784370589117e-07	8.53292187870738e-07	NA	Major facilitator superfamily MFS_1	ko:K19577
G12_RASTassembly.CDS.3112_mRNA	85.3241	1.99848	0.439052	4.55181	5.31851677490627e-06	1.16543154832331e-05	NA	Isocitrate lyase and phosphorylmutase	ko:K01841
G12_RASTassembly.CDS.2246_mRNA	76.2273	1.99806	0.448909	4.45093	8.54996133805855e-06	1.8105634767612e-05	NA	Flagellar rod assembly protein muramidase FlgJ	ko:K02395
G12_RASTassembly.CDS.6080_mRNA	163.922	1.99805	0.276423	7.22823	4.8933261230427e-13	3.08933271049071e-12	NA	Luciferase-like monooxygenase	ko:K04091
G12_RASTassembly.CDS.4971_mRNA	165.853	1.99752	0.25406	7.86238	3.76915004786658e-15	3.02426059396236e-14	NA	Belongs to the IlvD Edd family	ko:K01687
G12_RASTassembly.CDS.6094_mRNA	102.486	1.9953	0.452278	4.41167	1.02578149353894e-05	2.13701706935973e-05	NA	PFAM Glutathione S-transferase domain	ko:K00799
G12_RASTassembly.CDS.3412_mRNA	161.545	1.99467	0.280153	7.11994	1.07976526945919e-12	6.60919179696592e-12	NA	Major Facilitator Superfamily	-
G12_RASTassembly.CDS.5296_mRNA	96.4282	1.99377	0.417224	4.77865	1.76479235214998e-06	4.15414937657647e-06	NA	Tripartite tricarboxylate transporter family receptor	-
G12_RASTassembly.CDS.6253_mRNA	69.7416	1.99175	0.41787	4.76643	1.87522228731357e-06	4.39374904869279e-06	NA	SnoaL-like polyketide cyclase	ko:K07255
G12_RASTassembly.CDS.1465_mRNA	195.966	1.99146	0.303867	6.55373	5.6117679633005e-11	2.70163540824961e-10	NA	Hemolysin activation secretion protein	-
G12_RASTassembly.CDS.2422_mRNA	35.0132	1.99111	0.504882	3.94371	8.02310648873563e-05	0.000146615	NA	NA	NA
G12_RASTassembly.CDS.863_mRNA	7.62857	1.9907	0.865173	2.30092	0.0213959	0.0281267	NA	2Fe-2S iron-sulfur cluster binding domain	-
G12_RASTassembly.CDS.1877_mRNA	218.72	1.99025	0.325924	6.10648	1.01853755905941e-09	4.11706974344327e-09	NA	PFAM ATP-binding region, ATPase domain protein	-
G12_RASTassembly.CDS.3179_mRNA	66.1088	1.98836	0.335282	5.93041	3.02181018017435e-09	1.1385267206311e-08	NA	Transcriptional regulator	ko:K03566
G12_RASTassembly.CDS.5576_mRNA	131.673	1.98766	0.455124	4.36731	1.25788561022795e-05	2.59033348828421e-05	NA	Binding-protein-dependent transport system inner membrane component	ko:K02026
G12_RASTassembly.CDS.6166_mRNA	167.47	1.98709	0.248524	7.99556	1.28989089188254e-15	1.0965778785885e-14	NA	mandelate racemase muconate lactonizing	ko:K01856
G12_RASTassembly.CDS.3114_mRNA	48.3052	1.98626	0.466094	4.2615	2.03061050665051e-05	4.0618530115913e-05	NA	isochorismatase hydrolase	-
G12_RASTassembly.CDS.1306_mRNA	82.2813	1.98617	0.326955	6.07476	1.2417192567389e-09	4.9691965523418e-09	NA	haloacid dehalogenase	-
G12_RASTassembly.CDS.4854_mRNA	87.2011	1.98504	0.395357	5.02087	5.14380237558709e-07	1.33357070866875e-06	NA	PFAM amine oxidase	ko:K21677
G12_RASTassembly.CDS.6083_mRNA	196.422	1.98459	0.400831	4.95119	7.37607949501477e-07	1.86125099781939e-06	NA	PFAM Acyl-CoA dehydrogenase	ko:K00249
G12_RASTassembly.CDS.1508_mRNA	104.373	1.98457	0.355061	5.58937	2.27894807264184e-08	7.37502480507004e-08	NA	catalyzes the demethylation of specific methylglutamate residues introduced into the chemoreceptors (methyl-accepting chemotaxis proteins) by CheR	ko:K03412
G12_RASTassembly.CDS.2516_mRNA	140.039	1.98422	0.338831	5.85609	4.73904454261647e-09	1.73055904973841e-08	NA	Flp pilus assembly protein CpaB	ko:K02279
G12_RASTassembly.CDS.5185_mRNA	59.3952	1.98323	0.359605	5.51503	3.48713726488407e-08	1.09808090158794e-07	NA	Catalyzes a trans-dehydration via an enolate intermediate	ko:K03786
G12_RASTassembly.CDS.1453_mRNA	170.09	1.98283	0.348192	5.69464	1.23634772604741e-08	4.2109204214662e-08	NA	PFAM Tannase and feruloyl esterase	ko:K21105
G12_RASTassembly.CDS.5266_mRNA	76.0133	1.98216	0.40039	4.95057	7.39967933783593e-07	1.86647327724771e-06	NA	protein conserved in bacteria	-
G12_RASTassembly.CDS.1388_mRNA	250.466	1.98131	0.243088	8.15057	3.62204672972124e-16	3.25578941705153e-15	NA	TIGRFAM RND efflux system, outer membrane lipoprotein, NodT family	-
G12_RASTassembly.CDS.1485_mRNA	129.839	1.9799	0.47901	4.13331	3.57574002433659e-05	6.89093887148764e-05	NA	general secretion pathway protein	ko:K02455
G12_RASTassembly.CDS.2254_mRNA	142.37	1.97946	0.450724	4.39173	1.12450723070197e-05	2.33361574805347e-05	NA	Domain of unknown function (DUF3526)	ko:K01992
G12_RASTassembly.CDS.6074_mRNA	124.97	1.97892	0.438053	4.51753	6.25665916409201e-06	1.35483653799257e-05	NA	TIGRFAM aliphatic sulfonates family ABC transporter, periplsmic ligand-binding protein	ko:K15553
G12_RASTassembly.CDS.4493_mRNA	103.859	1.97877	0.240092	8.24173	1.69732479493913e-16	1.57412791588367e-15	NA	PFAM Asp Glu hydantoin racemase	ko:K01799
G12_RASTassembly.CDS.5728_mRNA	58.526	1.97872	0.360678	5.48613	4.10845099848312e-08	1.27560456846623e-07	NA	Isochorismatase family	-
G12_RASTassembly.CDS.6249_mRNA	111.433	1.97829	0.334717	5.91035	3.41380395784797e-09	1.27709650972578e-08	NA	PFAM binding-protein-dependent transport systems inner membrane component	ko:K02034
G12_RASTassembly.CDS.2267_mRNA	63.4371	1.97786	0.419395	4.71598	2.4055561816597e-06	5.51766937170838e-06	NA	Family of unknown function (DUF1028)	-
G12_RASTassembly.CDS.5301_mRNA	238.991	1.97713	0.251814	7.85158	4.1082819686122e-15	3.27186223200379e-14	NA	Esterase-like activity of phytase	-
G12_RASTassembly.CDS.5625_mRNA	30.1334	1.97712	0.585268	3.37814	0.000729791	0.00116531	NA	NA	NA
G12_RASTassembly.CDS.6093_mRNA	94.4385	1.97581	0.305038	6.47726	9.34047206201055e-11	4.37226612837158e-10	NA	LysR substrate binding domain	-
G12_RASTassembly.CDS.5067_mRNA	76.7998	1.97505	0.378896	5.21265	1.86158303336562e-07	5.17715021871088e-07	NA	CO dehydrogenase flavoprotein C-terminal domain	ko:K11178
G12_RASTassembly.CDS.4090_mRNA	31.8452	1.97497	0.484875	4.07315	4.63817416069701e-05	8.79856709881927e-05	NA	PFAM isochorismatase hydrolase	-
G12_RASTassembly.CDS.1349_mRNA	160.422	1.97459	0.403757	4.89054	1.00557812488362e-06	2.46767873563459e-06	NA	PFAM PepSY-associated TM helix domain protein	-
G12_RASTassembly.CDS.3803_mRNA	143.546	1.97433	0.303802	6.49874	8.09937424598256e-11	3.82754987345073e-10	NA	-	-
G12_RASTassembly.CDS.724_mRNA	203.315	1.97334	0.239534	8.23824	1.74766188870038e-16	1.61847593064515e-15	NA	Mannitol dehydrogenase rossman	ko:K00007
G12_RASTassembly.CDS.3494_mRNA	41.5762	1.97333	0.449912	4.38603	1.15438629921823e-05	2.39021931220218e-05	NA	NA	NA
G12_RASTassembly.CDS.4051_mRNA	208.678	1.97148	0.311777	6.32337	2.55915039726998e-10	1.12911309905748e-09	NA	AMP-binding enzyme	ko:K12508
G12_RASTassembly.CDS.6245_mRNA	58.4407	1.97133	0.47949	4.1113	3.93431504284372e-05	7.52330936636615e-05	NA	PFAM cobalamin synthesis protein P47K	-
G12_RASTassembly.CDS.5949_mRNA	117.442	1.97097	0.258728	7.61791	2.57817379022077e-14	1.89804386595062e-13	NA	Part of the ABC transporter complex PhnCDE involved in phosphonates import. Responsible for energy coupling to the transport system	ko:K02041
G12_RASTassembly.CDS.4678_mRNA	81.8838	1.96907	0.413377	4.76338	1.90374380067862e-06	4.45408132761612e-06	NA	PFAM conserved	-
G12_RASTassembly.CDS.1489_mRNA	116.702	1.96838	0.426468	4.61554	3.92078536255123e-06	8.74657671819393e-06	NA	flagellar motor switch protein	ko:K02410
G12_RASTassembly.CDS.993_mRNA	197.422	1.96832	0.335888	5.86007	4.62685029378188e-09	1.69247392362756e-08	NA	Pepsy-associated tm helix	-
G12_RASTassembly.CDS.2384_mRNA	464.005	1.96816	0.311509	6.31815	2.6471264142546e-10	1.16607823608049e-09	NA	ATP-binding region, ATPase domain protein	-
G12_RASTassembly.CDS.6211_mRNA	83.0479	1.96743	0.414699	4.74425	2.09284174846873e-06	4.8523426830478e-06	NA	Enoyl-(Acyl carrier protein) reductase	-
G12_RASTassembly.CDS.2601_mRNA	40.748	1.96696	0.404533	4.86228	1.16039331039582e-06	2.82173583273324e-06	NA	-	-
G12_RASTassembly.CDS.5704_mRNA	134.244	1.96656	0.280369	7.01417	2.31314617294062e-12	1.35520423459338e-11	NA	PFAM porin Gram-negative type	-
G12_RASTassembly.CDS.1248_mRNA	92.7662	1.96606	0.321079	6.12327	9.16713048929517e-10	3.71951689739268e-09	NA	NA	NA
G12_RASTassembly.CDS.6413_mRNA	86.5912	1.96561	0.338256	5.811	6.20993786190331e-09	2.22470850827495e-08	NA	PFAM Enoyl-CoA hydratase isomerase	ko:K01692
G12_RASTassembly.CDS.2698_mRNA	32.7877	1.96552	0.451284	4.35539	1.32827876955608e-05	2.72742736483608e-05	NA	PFAM NADH-ubiquinone oxidoreductase chain 4L	ko:K05560
G12_RASTassembly.CDS.726_mRNA	115.78	1.96333	0.269631	7.28157	3.29957645768809e-13	2.11851927008605e-12	NA	PFAM binding-protein-dependent transport systems inner membrane component	ko:K10229,ko:K17323
G12_RASTassembly.CDS.4958_mRNA	235.768	1.96317	0.231038	8.49719	1.94228525074705e-17	1.9565936217165e-16	NA	polysaccharide biosynthetic process	-
G12_RASTassembly.CDS.6265_mRNA	84.2227	1.96161	0.252316	7.77442	7.57915174209588e-15	5.87589966784683e-14	NA	Controls the rotational direction of flagella during chemotaxis	ko:K02415
G12_RASTassembly.CDS.3582_mRNA	42.0344	1.96098	0.329463	5.95205	2.64799540865238e-09	1.00941082392698e-08	NA	-	-
G12_RASTassembly.CDS.2728_mRNA	33.6925	1.95863	0.422968	4.63068	3.64474197509878e-06	8.16193612333097e-06	NA	NA	NA
G12_RASTassembly.CDS.1146_mRNA	107.994	1.95861	0.327447	5.98146	2.21148603612819e-09	8.53134499051373e-09	NA	Belongs to the HisA HisF family	ko:K01814
G12_RASTassembly.CDS.1999_mRNA	86.0327	1.95816	0.379223	5.16361	2.42229264091428e-07	6.5994382378788e-07	NA	Transcriptional regulator, LysR family	-
G12_RASTassembly.CDS.4046_mRNA	172.414	1.95777	0.489585	3.99882	6.36577732915354e-05	0.000117969	NA	Tripartite tricarboxylate transporter TctA family	-
G12_RASTassembly.CDS.1883_mRNA	60.62	1.95714	0.341879	5.72466	1.0363847716052e-08	3.58688472111289e-08	NA	Asp Glu Hydantoin racemase	-
G12_RASTassembly.CDS.4464_mRNA	46.4145	1.95681	0.618894	3.16178	0.00156807	0.00240238	NA	urea ABC transporter, ATP-binding protein	ko:K11962
G12_RASTassembly.CDS.4481_mRNA	48.3167	1.95561	0.355487	5.50119	3.77228398471089e-08	1.17748757502365e-07	NA	PFAM Cupin 2, conserved barrel	-
G12_RASTassembly.CDS.861_mRNA	76.9079	1.9555	0.389106	5.02562	5.01806375009331e-07	1.30254829248181e-06	NA	PFAM FAD dependent oxidoreductase	ko:K00303
G12_RASTassembly.CDS.595_mRNA	173.408	1.95497	0.354219	5.5191	3.40744827839656e-08	1.07509426044451e-07	NA	Belongs to the binding-protein-dependent transport system permease family	ko:K01995,ko:K01998
G12_RASTassembly.CDS.3609_mRNA	209.469	1.95372	0.2724	7.17225	7.37731200195003e-13	4.60329944044008e-12	NA	PFAM Amidase	-
G12_RASTassembly.CDS.5183_mRNA	125.452	1.95357	0.299496	6.52286	6.89778120464585e-11	3.28872698829814e-10	NA	CoA-transferase family III	ko:K07749
G12_RASTassembly.CDS.1244_mRNA	155.726	1.95286	0.459343	4.25143	2.1241121808771e-05	4.23176348000531e-05	NA	PFAM MmgE PrpD family protein	-
G12_RASTassembly.CDS.786_mRNA	112.874	1.95271	0.358862	5.44141	5.28598628377522e-08	1.61238888684496e-07	NA	Belongs to the DapA family	ko:K01714,ko:K13876
G12_RASTassembly.CDS.540_mRNA	42.0928	1.95225	0.503316	3.87877	0.000104986	0.000188529	NA	Protein-disulfide isomerase	ko:K07396
G12_RASTassembly.CDS.2186_mRNA	184.276	1.95189	0.245287	7.95758	1.75431770540522e-15	1.467122802756e-14	NA	DJ-1/PfpI family	-
G12_RASTassembly.CDS.1885_mRNA	160.606	1.95135	0.399393	4.88578	1.03020040227003e-06	2.52424627731205e-06	NA	Belongs to the class-III pyridoxal-phosphate-dependent aminotransferase family	-
G12_RASTassembly.CDS.6442_mRNA	231.709	1.95041	0.281192	6.93624	4.02684413323798e-12	2.28424777090207e-11	NA	mandelate racemase muconate lactonizing	ko:K01706
G12_RASTassembly.CDS.3758_mRNA	97.0114	1.95024	0.451847	4.31615	1.5877397134788e-05	3.2312866176467e-05	NA	NA	NA
G12_RASTassembly.CDS.6407_mRNA	205.457	1.94958	0.316117	6.16727	6.94783847767905e-10	2.87903016737868e-09	NA	6-phosphogluconolactonase activity	ko:K20952
G12_RASTassembly.CDS.930_mRNA	162.615	1.94903	0.347055	5.61591	1.95530176263855e-08	6.39853585971384e-08	NA	Part of an ABC transporter complex involved in carbohydrate import. Could be involved in ribose, galactose and or methyl galactoside import. Responsible for energy coupling to the transport system	ko:K10441
G12_RASTassembly.CDS.4059_mRNA	192.192	1.94844	0.325987	5.97704	2.27225684324385e-09	8.75002680139497e-09	NA	PFAM sigma-54 factor interaction domain-containing protein	ko:K21405
G12_RASTassembly.CDS.3455_mRNA	73.9314	1.94813	0.402467	4.84048	1.2952863573769e-06	3.12324647182101e-06	NA	TIGRFAM polar amino acid ABC transporter, inner membrane subunit	ko:K02029,ko:K10019,ko:K10023
G12_RASTassembly.CDS.2240_mRNA	46.891	1.94793	0.363395	5.36037	8.30510609590689e-08	2.45636985174384e-07	NA	Required for flagellar hook formation. May act as a scaffolding protein	ko:K02389
G12_RASTassembly.CDS.4743_mRNA	103.615	1.94639	0.49004	3.9719	7.13031474077009e-05	0.000131045	NA	Transcriptional regulator, LysR family	ko:K16516
G12_RASTassembly.CDS.64_mRNA	117.748	1.9461	0.38057	5.11365	3.15988338374663e-07	8.49020506159681e-07	NA	Carboxylesterase family	-
G12_RASTassembly.CDS.4926_mRNA	159.448	1.94586	0.278478	6.98748	2.79862593533887e-12	1.6218907922834e-11	NA	Tripartite tricarboxylate transporter family receptor	-
G12_RASTassembly.CDS.4909_mRNA	74.9697	1.94512	0.42013	4.6298	3.66021443413929e-06	8.19372976949258e-06	NA	NAD-binding of NADP-dependent 3-hydroxyisobutyrate dehydrogenase	ko:K00020,ko:K00042
G12_RASTassembly.CDS.1112_mRNA	142.681	1.94425	0.262049	7.41941	1.1764226690945e-13	7.92543867323935e-13	NA	Neisseria PilC beta-propeller domain	ko:K02674
G12_RASTassembly.CDS.2377_mRNA	107.829	1.94347	0.402641	4.82679	1.38749211460672e-06	3.32987745353898e-06	NA	Uncharacterized protein conserved in bacteria (DUF2169)	-
G12_RASTassembly.CDS.5052_mRNA	84.2968	1.94213	0.327468	5.93073	3.01585177691856e-09	1.13749292078965e-08	NA	-	-
G12_RASTassembly.CDS.2517_mRNA	186.245	1.94172	0.286773	6.77095	1.27943180078334e-11	6.79018016815402e-11	NA	Peptidase A24A, prepilin type IV	ko:K02278
G12_RASTassembly.CDS.1311_mRNA	78.1063	1.94138	0.460645	4.21447	2.50364711529122e-05	4.94041756523693e-05	NA	glutathione transferase activity	-
G12_RASTassembly.CDS.4980_mRNA	90.4339	1.9412	0.398165	4.87538	1.0860125611246e-06	2.65290867744121e-06	NA	Two-component sensor kinase N-terminal	ko:K02484
G12_RASTassembly.CDS.2011_mRNA	17.4365	1.93947	0.507953	3.8182	0.00013443	0.000238077	NA	MbtH-like protein	ko:K05375
G12_RASTassembly.CDS.4817_mRNA	99.3709	1.93638	0.334265	5.79294	6.91644283127399e-09	2.46544526215185e-08	NA	Transcriptional regulator, LysR family	-
G12_RASTassembly.CDS.6409_mRNA	106.701	1.93603	0.332293	5.82627	5.6680548081262e-09	2.04425643265286e-08	NA	Tripartite ATP-independent periplasmic transporter dctq component	ko:K21394
G12_RASTassembly.CDS.1161_mRNA	95.8004	1.93553	0.3393	5.70446	1.16709401018849e-08	3.9962244024941e-08	NA	von Willebrand factor (vWF) type A domain	ko:K16259
G12_RASTassembly.CDS.933_mRNA	104.136	1.93401	0.412397	4.68969	2.7362314596512e-06	6.21624587881875e-06	NA	FAD dependent oxidoreductase	ko:K00111
G12_RASTassembly.CDS.1109_mRNA	132.746	1.93375	0.370887	5.21385	1.84959020321182e-07	5.14825302557054e-07	NA	Type IV Pilus-assembly protein W	ko:K02672
G12_RASTassembly.CDS.2759_mRNA	131.102	1.93371	0.407793	4.74189	2.11734352813546e-06	4.90031215532108e-06	NA	Belongs to the ABC transporter superfamily	ko:K02031,ko:K02032,ko:K13892
G12_RASTassembly.CDS.3924_mRNA	230.502	1.93344	0.244187	7.91787	2.41621837684147e-15	1.98835281792063e-14	NA	Tripartite tricarboxylate transporter family receptor	-
G12_RASTassembly.CDS.6316_mRNA	527.142	1.9332	0.413219	4.67839	2.89141178575217e-06	6.55488661270872e-06	NA	OsmC-like protein	-
G12_RASTassembly.CDS.5931_mRNA	137.859	1.93216	0.31196	6.19361	5.88011750998268e-10	2.45878433550154e-09	NA	Belongs to the mandelate racemase muconate lactonizing enzyme family	-
G12_RASTassembly.CDS.1835_mRNA	186.949	1.93168	0.275565	7.00988	2.38520138015085e-12	1.39487618473426e-11	NA	Gamma-glutamyltranspeptidase	ko:K00681
G12_RASTassembly.CDS.1990_mRNA	109.368	1.93113	0.303348	6.36607	1.93936021828358e-10	8.74685482309374e-10	NA	Tripartite tricarboxylate transporter family receptor	-
G12_RASTassembly.CDS.6349_mRNA	123.339	1.93078	0.253957	7.6028	2.89795852197491e-14	2.11002895024868e-13	NA	PFAM integrase family protein	-
G12_RASTassembly.CDS.5973_mRNA	188.765	1.92632	0.27527	6.99792	2.59798762555212e-12	1.512433557013e-11	NA	PFAM binding-protein-dependent transport systems inner membrane component	ko:K02026,ko:K10119
G12_RASTassembly.CDS.6333_mRNA	35.6722	1.92466	0.424548	4.53344	5.8031502718258e-06	1.2630154689138e-05	NA	PFAM isochorismatase hydrolase	-
G12_RASTassembly.CDS.5318_mRNA	110.486	1.92456	0.263826	7.2948	2.99099264807332e-13	1.93197082906204e-12	NA	Glyoxalase/Bleomycin resistance protein/Dioxygenase superfamily	-
G12_RASTassembly.CDS.3624_mRNA	43.5789	1.92443	0.313917	6.13038	8.76719448755128e-10	3.56399487485718e-09	NA	PIN domain	-
G12_RASTassembly.CDS.3676_mRNA	237.154	1.92359	0.324005	5.93693	2.90416524147171e-09	1.0992385163097e-08	NA	site-specific recombinase	-
G12_RASTassembly.CDS.6067_mRNA	146.044	1.92349	0.265922	7.23328	4.71473412321294e-13	2.99422887449501e-12	NA	aminotransferase class I and II	ko:K00375
G12_RASTassembly.CDS.3580_mRNA	194.966	1.92247	0.303954	6.32488	2.53422365477425e-10	1.12095357393215e-09	NA	Polysaccharide deacetylase	-
G12_RASTassembly.CDS.1282_mRNA	263.749	1.92189	0.366224	5.24785	1.53882509305677e-07	4.35684091324929e-07	NA	Tannase and feruloyl esterase	-
G12_RASTassembly.CDS.4658_mRNA	90.2496	1.92154	0.485753	3.9558	7.62804068788054e-05	0.000139674	NA	Mandelate racemase / muconate lactonizing enzyme, C-terminal domain	-
G12_RASTassembly.CDS.5970_mRNA	175.886	1.9211	0.236262	8.13123	4.24971094248063e-16	3.78448870704417e-15	NA	Dihydrodipicolinate synthetase family	ko:K01714
G12_RASTassembly.CDS.1297_mRNA	87.8723	1.91907	0.399906	4.7988	1.59622426086211e-06	3.79258163569714e-06	NA	Short-chain dehydrogenase reductase Sdr	ko:K00059
G12_RASTassembly.CDS.3422_mRNA	81.7994	1.91856	0.256766	7.47201	7.89801939625432e-14	5.42893803847342e-13	NA	Two component transcriptional regulator	-
G12_RASTassembly.CDS.3503_mRNA	85.1751	1.91827	0.360655	5.31886	1.04420523114924e-07	3.0408278299031e-07	NA	Periplasmic binding protein LacI transcriptional regulator	ko:K02525
G12_RASTassembly.CDS.4461_mRNA	204.251	1.91545	0.400405	4.78377	1.72035859310196e-06	4.05752098270323e-06	NA	Urea ABC transporter, urea binding protein	ko:K11959
G12_RASTassembly.CDS.6078_mRNA	140.368	1.91539	0.30844	6.20994	5.30057509540049e-10	2.23242438650976e-09	NA	ABC-type nitrate sulfonate bicarbonate transport	ko:K02051
G12_RASTassembly.CDS.4956_mRNA	100.543	1.91306	0.333227	5.74101	9.41149379053583e-09	3.28239985847946e-08	NA	Alpha-L-fucosidase	-
G12_RASTassembly.CDS.388_mRNA	313.047	1.91082	0.3775	5.06179	4.15340005550237e-07	1.09356420142211e-06	NA	PapC C-terminal domain	ko:K07347
G12_RASTassembly.CDS.4769_mRNA	35.4817	1.9108	0.4727	4.04232	5.29251651642596e-05	9.93428844949464e-05	NA	TIGRFAM TRAP dicarboxylate transporter, DctP subunit	ko:K21395
G12_RASTassembly.CDS.6004_mRNA	83.145	1.91018	0.420625	4.54129	5.59105368940624e-06	1.22098885701033e-05	NA	PFAM Alcohol dehydrogenase zinc-binding domain protein	ko:K00001
G12_RASTassembly.CDS.803_mRNA	36.0328	1.90967	0.744812	2.56396	0.0103485	0.0142206	NA	PFAM GCN5-related N-acetyltransferase	-
G12_RASTassembly.CDS.2549_mRNA	38.1522	1.90926	0.5322	3.58749	0.000333873	0.000559386	NA	NADPH:quinone reductase activity	ko:K00344
G12_RASTassembly.CDS.5091_mRNA	56.9949	1.90852	0.553351	3.44902	0.00056262	0.000913814	NA	-	-
G12_RASTassembly.CDS.5587_mRNA	108.059	1.90848	0.392565	4.86158	1.16455261445921e-06	2.83077899134998e-06	NA	Binding-protein-dependent transport system inner membrane component	ko:K02025
G12_RASTassembly.CDS.5392_mRNA	78.0973	1.90813	0.430509	4.43226	9.32489284582653e-06	1.95981315631547e-05	NA	PFAM Hly-III family protein	ko:K11068
G12_RASTassembly.CDS.4153_mRNA	91.9535	1.90708	0.316663	6.02243	1.71816045328962e-09	6.75389433228892e-09	NA	PFAM conserved	-
G12_RASTassembly.CDS.3329_mRNA	89.1652	1.90688	0.341236	5.58816	2.2948910399483e-08	7.42288108391934e-08	NA	FAD dependent oxidoreductase	ko:K21061
G12_RASTassembly.CDS.5955_mRNA	44.7959	1.90664	0.428155	4.45316	8.46166561825604e-06	1.79363868497795e-05	NA	phosphonate C-P lyase system protein PhnH	ko:K06165
G12_RASTassembly.CDS.3579_mRNA	200.57	1.90626	0.310693	6.13551	8.48862732808817e-10	3.45731355118015e-09	NA	Poly-beta-1,6 N-acetyl-D-glucosamine export porin PgaA	ko:K11935
G12_RASTassembly.CDS.5020_mRNA	201.448	1.90625	0.359615	5.30081	1.15287134147207e-07	3.33161156098966e-07	NA	belongs to the aldehyde dehydrogenase family	ko:K00128
G12_RASTassembly.CDS.4144_mRNA	68.3568	1.90318	0.423265	4.49643	6.91032286203267e-06	1.48835941803901e-05	NA	Allophanate hydrolase subunit 2	ko:K01457
G12_RASTassembly.CDS.4936_mRNA	22.0934	1.90296	0.633948	3.00176	0.00268427	0.00399533	NA	NA	NA
G12_RASTassembly.CDS.346_mRNA	25.4897	1.90264	0.365078	5.2116	1.87222615337128e-07	5.20224707640173e-07	NA	NA	NA
G12_RASTassembly.CDS.5574_mRNA	70.3434	1.90203	0.461353	4.12273	3.74411983141731e-05	7.189560249931e-05	NA	NAD dependent epimerase/dehydratase family	-
G12_RASTassembly.CDS.2865_mRNA	93.4774	1.90014	0.442092	4.29807	1.72291813119395e-05	3.48981872965127e-05	NA	Transcriptional regulator, LysR family	ko:K03566
G12_RASTassembly.CDS.2362_mRNA	135.08	1.90003	0.265401	7.15908	8.12221111175341e-13	5.04849621037129e-12	NA	SMP-30 Gluconolaconase	ko:K01053
G12_RASTassembly.CDS.3600_mRNA	77.736	1.89968	0.427751	4.44108	8.95091570458013e-06	1.88986646627255e-05	NA	Catalyzes the ATP-dependent amidation of deamido-NAD to form NAD. Uses ammonia as a nitrogen source	ko:K01916
G12_RASTassembly.CDS.1397_mRNA	192.549	1.89896	0.291994	6.50343	7.85088304291232e-11	3.72106381392312e-10	NA	Belongs to the membrane fusion protein (MFP) (TC 8.A.1) family	ko:K18298
G12_RASTassembly.CDS.2272_mRNA	49.9215	1.89757	0.432289	4.38959	1.13562621714986e-05	2.35365033783365e-05	NA	Bacterial regulatory proteins, tetR family	-
G12_RASTassembly.CDS.4967_mRNA	27.3515	1.89721	0.721604	2.62916	0.00855972	0.0118948	NA	Component of the SOS system and an inhibitor of cell division. Accumulation of SulA causes rapid cessation of cell division and the appearance of long, non-septate filaments. In the presence of GTP, binds a polymerization-competent form of FtsZ in a 1 1 ratio, thus inhibiting FtsZ polymerization and therefore preventing it from participating in the assembly of the Z ring. This mechanism prevents …	ko:K14160
G12_RASTassembly.CDS.2253_mRNA	180.29	1.89679	0.375276	5.0544	4.31745597153402e-07	1.13489936724127e-06	NA	Domain of unknown function (DUF3526)	ko:K01992
G12_RASTassembly.CDS.6340_mRNA	131.292	1.89679	0.301143	6.29863	3.00278918050169e-10	1.31106834667693e-09	NA	Alpha beta hydrolase	-
G12_RASTassembly.CDS.5947_mRNA	141.54	1.89283	0.303247	6.24188	4.32344494512316e-10	1.84998539695783e-09	NA	phosphonate ABC transporter, inner membrane subunit	ko:K02042
G12_RASTassembly.CDS.6005_mRNA	84.9383	1.89116	0.337876	5.59721	2.17826368610441e-08	7.07055591444093e-08	NA	Transcriptional regulator, LysR family	-
G12_RASTassembly.CDS.3585_mRNA	139.218	1.88798	0.278095	6.78898	1.12932840677339e-11	6.01840271171856e-11	NA	Belongs to the zinc-containing alcohol dehydrogenase family. Quinone oxidoreductase subfamily	ko:K00344
G12_RASTassembly.CDS.5579_mRNA	69.776	1.8876	0.467973	4.03358	5.49341640249193e-05	0.000102814	NA	Phosphorylates 6-deoxy-6-sulfo-D-fructose (SF) to 6- deoxy-6-sulfo-D-fructose 1-phosphate (SFP)	ko:K00846,ko:K18478
G12_RASTassembly.CDS.858_mRNA	64.2941	1.88653	0.407973	4.62415	3.76141098036882e-06	8.41147820836131e-06	NA	NA	NA
G12_RASTassembly.CDS.4170_mRNA	56.3902	1.88645	0.413004	4.56763	4.93258963968626e-06	1.0867930618534e-05	NA	Amidohydrolase	-
G12_RASTassembly.CDS.2236_mRNA	47.1754	1.88638	0.404278	4.66604	3.07056617273311e-06	6.93900449794504e-06	NA	bacterial-type flagellum organization	ko:K02398
G12_RASTassembly.CDS.2518_mRNA	73.5122	1.88554	0.332298	5.67426	1.39289124038845e-08	4.71163789577716e-08	NA	NA	NA
G12_RASTassembly.CDS.3427_mRNA	62.2944	1.88547	0.381729	4.93929	7.84080484658652e-07	1.9692400449008e-06	NA	Domain of unknown function (DUF4387)	-
G12_RASTassembly.CDS.4158_mRNA	123.982	1.88522	0.320163	5.8883	3.90195082263874e-09	1.45042440353379e-08	NA	Tripartite tricarboxylate transporter family receptor	-
G12_RASTassembly.CDS.761_mRNA	14.6115	1.88418	0.597629	3.15276	0.00161734	0.00247668	NA	Type II secretion system (T2SS), protein M	ko:K02462
G12_RASTassembly.CDS.359_mRNA	287.617	1.88319	0.284364	6.62247	3.53235061966045e-11	1.76124262471355e-10	NA	TRAP C4-dicarboxylate transport system permease DctM subunit	-
G12_RASTassembly.CDS.5598_mRNA	453.483	1.88207	0.322123	5.84272	5.13566841585403e-09	1.87008163788634e-08	NA	coenzyme F390 synthetase	-
G12_RASTassembly.CDS.4049_mRNA	47.8763	1.88171	0.363696	5.17385	2.29317542649695e-07	6.27371364043279e-07	NA	NA	NA
G12_RASTassembly.CDS.3384_mRNA	113.115	1.8809	0.490064	3.83807	0.000124005	0.000220647	NA	Belongs to the resistance-nodulation-cell division (RND) (TC 2.A.6) family	-
G12_RASTassembly.CDS.1468_mRNA	73.0765	1.87995	0.380529	4.94036	7.79774625136133e-07	1.9599575736214e-06	NA	Domain of unknown function (DUF4880)	ko:K07165
G12_RASTassembly.CDS.5933_mRNA	97.8851	1.87659	0.31336	5.98862	2.11629706129628e-09	8.18872532026429e-09	NA	Carboxymuconolactone decarboxylase family	ko:K01607
G12_RASTassembly.CDS.2017_mRNA	261.921	1.87629	0.308071	6.09045	1.12594812152078e-09	4.52279286063377e-09	NA	Indolepyruvate ferredoxin oxidoreductase	ko:K00179
G12_RASTassembly.CDS.5709_mRNA	90.8322	1.87595	0.435929	4.30333	1.68253746035109e-05	3.41017605098594e-05	NA	extracellular solute-binding protein, family 1	ko:K02020,ko:K22003
G12_RASTassembly.CDS.2235_mRNA	34.7557	1.87479	0.482463	3.88588	0.00010196	0.000183557	NA	PFAM FlgN family protein	ko:K02399
G12_RASTassembly.CDS.4679_mRNA	192.802	1.87453	0.269884	6.9457	3.76587100879634e-12	2.14377794273995e-11	NA	Belongs to the TPP enzyme family	ko:K01652
G12_RASTassembly.CDS.1280_mRNA	225.054	1.87404	0.318431	5.88523	3.97500657913623e-09	1.47587332663827e-08	NA	PFAM CoA-binding domain protein	-
G12_RASTassembly.CDS.563_mRNA	4.81688	1.87402	0.778927	2.4059	0.0161329	0.0215787	NA	mandelate racemase muconate lactonizing	ko:K01706
G12_RASTassembly.CDS.4913_mRNA	111.295	1.87317	0.325002	5.76355	8.23628064417718e-09	2.89734951834301e-08	NA	Class II aldolase adducin domain protein	ko:K01628
G12_RASTassembly.CDS.1498_mRNA	100.196	1.87299	0.420882	4.45016	8.58050708252535e-06	1.81643343278625e-05	NA	Flagellar hook-length control protein FliK	-
G12_RASTassembly.CDS.2368_mRNA	101.512	1.87198	0.400222	4.67736	2.90589322938673e-06	6.58307218373935e-06	NA	Tripartite tricarboxylate transporter family receptor	-
G12_RASTassembly.CDS.542_mRNA	362.531	1.87183	0.265569	7.04839	1.81000113182954e-12	1.07413455902756e-11	NA	COG1629 Outer membrane receptor proteins, mostly Fe transport	ko:K02014
G12_RASTassembly.CDS.3820_mRNA	36.9716	1.87104	0.531293	3.52168	0.000428818	0.000708304	NA	Sarcosine oxidase, gamma subunit family	ko:K00305
G12_RASTassembly.CDS.4263_mRNA	97.2071	1.87104	0.408141	4.5843	4.55504591467766e-06	1.00775490855881e-05	NA	PFAM SMP-30 Gluconolaconase LRE domain protein	ko:K14274
G12_RASTassembly.CDS.3383_mRNA	152.859	1.86771	0.214703	8.69902	3.34748918942233e-18	3.57975258243217e-17	NA	Lipoprotein	ko:K04754
G12_RASTassembly.CDS.3544_mRNA	107.868	1.8674	0.335886	5.55963	2.7035270354016e-08	8.66611883118509e-08	NA	KR domain	-
G12_RASTassembly.CDS.5995_mRNA	66.2908	1.86687	0.420789	4.43661	9.13868021357652e-06	1.92571467975922e-05	NA	Tyrosine phosphatase family	-
G12_RASTassembly.CDS.1381_mRNA	50.6868	1.86669	0.478957	3.8974	9.72300075197488e-05	0.000175681	NA	DUF35 OB-fold domain, acyl-CoA-associated	ko:K07068
G12_RASTassembly.CDS.2085_mRNA	117.84	1.86614	0.47824	3.9021	9.53615266209009e-05	0.000172518	NA	Rhodanese domain protein	-
G12_RASTassembly.CDS.5238_mRNA	46.2853	1.86478	0.467017	3.99296	6.52523013965251e-05	0.000120614	NA	NA	NA
G12_RASTassembly.CDS.756_mRNA	16.4583	1.86432	0.57542	3.23993	0.00119557	0.00185737	NA	General secretion pathway protein H	ko:K02457
G12_RASTassembly.CDS.2374_mRNA	88.4914	1.86405	0.289649	6.43553	1.23040290120577e-10	5.67273991825645e-10	NA	-	-
G12_RASTassembly.CDS.3826_mRNA	160.697	1.86167	0.229243	8.12098	4.62429723245029e-16	4.0824668012305e-15	NA	Tripartite tricarboxylate transporter family receptor	-
G12_RASTassembly.CDS.6318_mRNA	279.31	1.86161	0.35374	5.26265	1.41993305610837e-07	4.05055914407835e-07	NA	Reversibly catalyzes the transfer of the carbamoyl group from carbamoyl phosphate (CP) to the N(epsilon) atom of ornithine (ORN) to produce L-citrulline	ko:K00611
G12_RASTassembly.CDS.4776_mRNA	60.4037	1.86128	0.345838	5.38196	7.36802150218042e-08	2.19512082734291e-07	NA	PFAM regulatory protein TetR	-
G12_RASTassembly.CDS.2242_mRNA	49.5107	1.85941	0.448023	4.15025	3.32114825704619e-05	6.43503763884108e-05	NA	Flagellar basal body rod protein	ko:K02391
G12_RASTassembly.CDS.1414_mRNA	262.598	1.85539	0.259702	7.1443	9.04539098213102e-13	5.59525773264255e-12	NA	2Fe-2S iron-sulfur cluster binding domain	ko:K21607
G12_RASTassembly.CDS.1290_mRNA	297.695	1.85376	0.18919	9.79843	1.14345093275608e-22	1.73324508132626e-21	NA	Serves to protect cells from the toxic effects of hydrogen peroxide	ko:K03781
G12_RASTassembly.CDS.1838_mRNA	97.8983	1.85212	0.353594	5.23798	1.62342075993793e-07	4.57018187653135e-07	NA	Fumarylacetoacetate (FAA) hydrolase family	ko:K16165
G12_RASTassembly.CDS.5368_mRNA	217.311	1.85144	0.329593	5.61734	1.93914620855504e-08	6.35537617663603e-08	NA	Major facilitator superfamily MFS_1	-
G12_RASTassembly.CDS.6092_mRNA	44.5092	1.8514	0.479381	3.86207	0.00011243	0.000200999	NA	-	-
G12_RASTassembly.CDS.3118_mRNA	118.779	1.85117	0.372916	4.96403	6.90449248512258e-07	1.75395941509418e-06	NA	Homoaconitate hydratase family protein	ko:K01703
G12_RASTassembly.CDS.1857_mRNA	109.658	1.85089	0.26119	7.08636	1.37687157582702e-12	8.28572436127364e-12	NA	PFAM Lysine exporter protein (LYSE YGGA)	-
G12_RASTassembly.CDS.4014_mRNA	142.658	1.85039	0.356647	5.18829	2.12230703160869e-07	5.84657835068542e-07	NA	Acyclic terpene utilisation family protein AtuA	-
G12_RASTassembly.CDS.5932_mRNA	107.092	1.84975	0.473652	3.9053	9.41104616739019e-05	0.00017038	NA	Protein conserved in bacteria	-
G12_RASTassembly.CDS.4746_mRNA	64.6872	1.84831	0.517711	3.57016	0.000356759	0.00059602	NA	Tripartite tricarboxylate transporter family receptor	-
G12_RASTassembly.CDS.46_mRNA	35.8097	1.84749	0.500973	3.6878	0.000226205	0.000388411	NA	response regulator	-
G12_RASTassembly.CDS.2243_mRNA	102.21	1.84673	0.368965	5.00517	5.58113485152671e-07	1.43998208312975e-06	NA	Belongs to the flagella basal body rod proteins family	ko:K02392
G12_RASTassembly.CDS.3113_mRNA	160.823	1.84539	0.309506	5.96238	2.48594974538235e-09	9.51023750807878e-09	NA	PFAM fumarate reductase succinate dehydrogenase flavoprotein domain protein	ko:K00244
G12_RASTassembly.CDS.1107_mRNA	118.776	1.84527	0.374042	4.93332	8.08416991717677e-07	2.02224938802766e-06	NA	Type II transport protein GspH	ko:K08084
G12_RASTassembly.CDS.5975_mRNA	159.794	1.84336	0.390433	4.72134	2.34298172437332e-06	5.38374813820069e-06	NA	PFAM oxidoreductase domain protein	ko:K00010
G12_RASTassembly.CDS.3967_mRNA	123.096	1.84308	0.266641	6.91221	4.77164029738875e-12	2.67836962369585e-11	NA	NA	NA
G12_RASTassembly.CDS.2407_mRNA	221.324	1.84249	0.297979	6.18328	6.27837922561273e-10	2.61850378215529e-09	NA	binding-protein-dependent transport systems inner membrane component	ko:K02011
G12_RASTassembly.CDS.5088_mRNA	165.802	1.84241	0.292257	6.30406	2.89942205154391e-10	1.26852181928337e-09	NA	Dehydrogenase	ko:K15515
G12_RASTassembly.CDS.1347_mRNA	278.862	1.84182	0.279247	6.59566	4.23375767074117e-11	2.08554535351615e-10	NA	TonB-dependent siderophore receptor	ko:K02014
G12_RASTassembly.CDS.2241_mRNA	207.246	1.84102	0.208811	8.81669	1.17887972384939e-18	1.31539235853819e-17	NA	Flagellar basal body rod protein	ko:K02390
G12_RASTassembly.CDS.5180_mRNA	151.395	1.83944	0.295454	6.22582	4.79053674465922e-10	2.03494908512391e-09	NA	Catalyzes the NADPH-dependent reduction of ketopantoate into pantoic acid	ko:K00077
G12_RASTassembly.CDS.1486_mRNA	90.8116	1.83479	0.409069	4.48529	7.28132759260211e-06	1.56250726002183e-05	NA	pathway protein E	ko:K02454
G12_RASTassembly.CDS.3082_mRNA	230.99	1.8346	0.245382	7.47652	7.63193817593673e-14	5.25728474348825e-13	NA	PFAM AMP-dependent synthetase and ligase	ko:K00666,ko:K01897
G12_RASTassembly.CDS.6251_mRNA	268.724	1.83376	0.247743	7.40185	1.34302984691708e-13	8.98194883052663e-13	NA	PFAM extracellular solute-binding protein, family 5	ko:K02035
G12_RASTassembly.CDS.769_mRNA	277.506	1.83369	0.32513	5.63988	1.70169057017188e-08	5.64915562732162e-08	NA	TIGRFAM phospholipase C, phosphocholine-specific	ko:K01114
G12_RASTassembly.CDS.2349_mRNA	105.124	1.8336	0.323539	5.66731	1.45053606351516e-08	4.88861839549657e-08	NA	Transcriptional regulator, LysR family	-
G12_RASTassembly.CDS.4634_mRNA	102.844	1.83299	0.27775	6.59942	4.12768162356098e-11	2.03596391363211e-10	NA	Flavin reductase like domain	-
G12_RASTassembly.CDS.1075_mRNA	142.044	1.83221	0.316206	5.79437	6.85792111990609e-09	2.44594112306528e-08	NA	PFAM fumarate reductase succinate dehydrogenase flavoprotein domain protein	ko:K13796
G12_RASTassembly.CDS.6110_mRNA	194.021	1.83187	0.320725	5.71165	1.1188698846035e-08	3.84749959783129e-08	NA	TamB, inner membrane protein subunit of TAM complex	ko:K09800
G12_RASTassembly.CDS.3913_mRNA	229.747	1.83169	0.201971	9.06907	1.20042351118178e-19	1.46954702978387e-18	NA	Dicarboxylate carrier protein MatC N-terminus	-
G12_RASTassembly.CDS.5697_mRNA	79.0253	1.83055	0.309168	5.9209	3.20177692194202e-09	1.2019754834884e-08	NA	Specifically catalyzes the NAD or NADP-dependent dehydrogenation of L-aspartate to iminoaspartate	ko:K06989
G12_RASTassembly.CDS.6411_mRNA	121.484	1.82957	0.306528	5.9687	2.39151012914956e-09	9.18174169656165e-09	NA	acyl-CoA dehydrogenase	ko:K00249
G12_RASTassembly.CDS.4235_mRNA	31.2188	1.82893	0.410835	4.45173	8.51807051097203e-06	1.80440471898541e-05	NA	response regulator, receiver	ko:K07774
G12_RASTassembly.CDS.758_mRNA	41.761	1.82881	0.442662	4.13139	3.60580573153874e-05	6.93847707682619e-05	NA	Pfam:N_methyl_2	ko:K02459
G12_RASTassembly.CDS.3121_mRNA	61.0451	1.82862	0.348118	5.25287	1.4974409022486e-07	4.25090666022605e-07	NA	PFAM ABC transporter related	ko:K01995,ko:K10822
G12_RASTassembly.CDS.2724_mRNA	255.311	1.82796	0.199109	9.18068	4.28362035752443e-20	5.46246588051776e-19	NA	Belongs to the class-III pyridoxal-phosphate-dependent aminotransferase family	ko:K00822
G12_RASTassembly.CDS.6223_mRNA	106.435	1.82669	0.33609	5.43512	5.47602372126426e-08	1.66561308360461e-07	NA	Type II secretion system protein K	ko:K02460
G12_RASTassembly.CDS.6046_mRNA	38.9571	1.82404	0.448483	4.06713	4.75964224297966e-05	9.00772105289467e-05	NA	NA	NA
G12_RASTassembly.CDS.1302_mRNA	76.6689	1.82342	0.369617	4.93327	8.08639679820119e-07	2.02224938802766e-06	NA	DSBA-like thioredoxin domain	-
G12_RASTassembly.CDS.2173_mRNA	236.444	1.8232	0.276558	6.59247	4.32561479748508e-11	2.12219284759058e-10	NA	Major facilitator superfamily	-
G12_RASTassembly.CDS.2587_mRNA	295.057	1.82308	0.265559	6.86505	6.64678298451332e-12	3.66371134146373e-11	NA	peptidase S9	-
G12_RASTassembly.CDS.4119_mRNA	97.0751	1.81983	0.429177	4.24029	2.23233516871093e-05	4.43088886019306e-05	NA	Tripartite tricarboxylate transporter family receptor	-
G12_RASTassembly.CDS.4150_mRNA	111.892	1.81942	0.266954	6.81549	9.3945696590139e-12	5.04418539669861e-11	NA	PFAM Dimethylmenaquinone methyltransferase	-
G12_RASTassembly.CDS.772_mRNA	27.7737	1.81871	0.511017	3.55899	0.000372281	0.000620501	NA	NA	NA
G12_RASTassembly.CDS.785_mRNA	107.93	1.81833	0.40321	4.50963	6.49411795509848e-06	1.40200524344702e-05	NA	NA	NA
G12_RASTassembly.CDS.4729_mRNA	190.979	1.8181	0.200834	9.05276	1.39395570412306e-19	1.69999114049315e-18	NA	Catalyzes the reductive cleavage of azo bond in aromatic azo compounds to the corresponding amines. Requires NADH, but not NADPH, as an electron donor for its activity	ko:K01118
G12_RASTassembly.CDS.157_mRNA	170.688	1.81773	0.332714	5.46332	4.67311101583309e-08	1.43979312074589e-07	NA	AMP-binding enzyme	-
G12_RASTassembly.CDS.3460_mRNA	87.2474	1.81745	0.273632	6.64194	3.09572892398289e-11	1.5485595424336e-10	NA	-	-
G12_RASTassembly.CDS.1387_mRNA	150.908	1.81574	0.291102	6.23745	4.44760808348337e-10	1.89805957188231e-09	NA	Belongs to the membrane fusion protein (MFP) (TC 8.A.1) family	-
G12_RASTassembly.CDS.5397_mRNA	212.378	1.81567	0.354357	5.12384	2.99370703130286e-07	8.07408942097503e-07	NA	Aldehyde oxidase and xanthine dehydrogenase, molybdopterin binding	-
G12_RASTassembly.CDS.3752_mRNA	57.9158	1.81537	0.349933	5.18776	2.12833536248052e-07	5.86067325392558e-07	NA	Belongs to the ParB family	ko:K03497
G12_RASTassembly.CDS.3894_mRNA	8.49105	1.81493	0.499379	3.63437	0.000278658	0.000472293	NA	PFAM isochorismatase hydrolase	-
G12_RASTassembly.CDS.1180_mRNA	181.122	1.814	0.267295	6.78651	1.14879186485563e-11	6.11705494235887e-11	NA	Transcriptional regulator, LysR family	ko:K21703
G12_RASTassembly.CDS.4739_mRNA	359.845	1.81384	0.331495	5.47171	4.45720401008698e-08	1.37723318138601e-07	NA	TonB dependent receptor	ko:K02014
G12_RASTassembly.CDS.4527_mRNA	62.3799	1.81313	0.48124	3.76762	0.000164812	0.000288308	NA	PFAM ABC transporter related	ko:K01996
G12_RASTassembly.CDS.4591_mRNA	42.5452	1.813	0.318316	5.69562	1.22923470228272e-08	4.18891380252971e-08	NA	NA	NA
G12_RASTassembly.CDS.5361_mRNA	156.674	1.81266	0.339897	5.33296	9.66237334488513e-08	2.83045002222319e-07	NA	Transcriptional regulator	-
G12_RASTassembly.CDS.3390_mRNA	184.222	1.81263	0.237457	7.63348	2.28494329960129e-14	1.69772607936849e-13	NA	glycosyl transferase, family 25	ko:K07270
G12_RASTassembly.CDS.1162_mRNA	43.7565	1.81172	0.37429	4.84042	1.29567172246152e-06	3.12324647182101e-06	NA	-	ko:K16258
G12_RASTassembly.CDS.5588_mRNA	194.914	1.81107	0.465218	3.89295	9.90325181489948e-05	0.000178737	NA	PFAM extracellular solute-binding protein family 1	ko:K02027
G12_RASTassembly.CDS.4653_mRNA	132.053	1.81095	0.361073	5.01548	5.29004222340754e-07	1.36982680780984e-06	NA	Belongs to the GMC oxidoreductase family	ko:K00108
G12_RASTassembly.CDS.3253_mRNA	47.7118	1.81058	0.293819	6.16222	7.1731319379199e-10	2.96855885157831e-09	NA	NA	NA
G12_RASTassembly.CDS.1472_mRNA	32.8026	1.80891	0.467447	3.86976	0.000108941	0.000195086	NA	general secretion pathway protein	ko:K02459
G12_RASTassembly.CDS.5732_mRNA	66.7329	1.80868	0.291157	6.21202	5.23066947481336e-10	2.20442706325413e-09	NA	-	-
G12_RASTassembly.CDS.1520_mRNA	85.2899	1.80848	0.357412	5.05993	4.1940116577676e-07	1.103570767855e-06	NA	Belongs to the ABC transporter superfamily	ko:K05816,ko:K10111,ko:K10112
G12_RASTassembly.CDS.6262_mRNA	16.9914	1.80695	0.663962	2.72147	0.00649923	0.0091864	NA	PFAM flagellar biosynthesis protein, FliO	ko:K02418
G12_RASTassembly.CDS.5135_mRNA	140.058	1.80611	0.319344	5.65569	1.55222813012383e-08	5.1959219751593e-08	NA	EamA-like transporter family	-
G12_RASTassembly.CDS.594_mRNA	155.76	1.80611	0.309453	5.83645	5.33234781300665e-09	1.9384049431105e-08	NA	Belongs to the binding-protein-dependent transport system permease family	ko:K01997
G12_RASTassembly.CDS.1274_mRNA	105.915	1.80579	0.425746	4.24148	2.2205502360004e-05	4.41022137415777e-05	NA	Transcriptional regulator	ko:K19338
G12_RASTassembly.CDS.3768_mRNA	48.8111	1.80514	0.473027	3.81615	0.000135549	0.000239861	NA	NA	NA
G12_RASTassembly.CDS.1050_mRNA	99.4822	1.80507	0.399491	4.51842	6.2303715285122e-06	1.34959884778389e-05	NA	Carboxylesterase family	ko:K01066
G12_RASTassembly.CDS.816_mRNA	106.466	1.80347	0.491282	3.67094	0.000241661	0.000413404	NA	Catalyzes the methylation of C-1 in cobalt-precorrin-5B to form cobalt-precorrin-6A	ko:K02188
G12_RASTassembly.CDS.5367_mRNA	22.0692	1.80243	0.78347	2.30058	0.0214157	0.0281469	NA	NA	NA
G12_RASTassembly.CDS.6221_mRNA	101.024	1.80191	0.362878	4.9656	6.84878797525267e-07	1.74049665152032e-06	NA	low molecular weight phosphotyrosine protein phosphatase	ko:K03741
G12_RASTassembly.CDS.2897_mRNA	124.74	1.80156	0.303618	5.93365	2.96273630381813e-09	1.11811545652608e-08	NA	Alcohol dehydrogenase zinc-binding domain protein	ko:K00098
G12_RASTassembly.CDS.2866_mRNA	104.929	1.80121	0.347802	5.17883	2.23279359926735e-07	6.1246967402865e-07	NA	Catalyzes the reductive cleavage of azo bond in aromatic azo compounds to the corresponding amines. Requires NADH, but not NADPH, as an electron donor for its activity	ko:K01118
G12_RASTassembly.CDS.3359_mRNA	133.878	1.79878	0.272825	6.59316	4.30551352259038e-11	2.11717944986139e-10	NA	Amidase	ko:K01426
G12_RASTassembly.CDS.5140_mRNA	281.34	1.798	0.324017	5.5491	2.87138090876921e-08	9.16304126149937e-08	NA	Major facilitator superfamily MFS_1	-
G12_RASTassembly.CDS.3425_mRNA	239.159	1.79787	0.178708	10.0604	8.26648735461104e-24	1.37639156031309e-22	NA	Gram-negative porin	-
G12_RASTassembly.CDS.4670_mRNA	140.561	1.79719	0.193309	9.29699	1.4448012332122e-20	1.92650156138067e-19	NA	Acyl-CoA thioester hydrolase bile acid-CoA amino acid N-acetyltransferase	-
G12_RASTassembly.CDS.3783_mRNA	160.334	1.79432	0.290754	6.17128	6.77411807558956e-10	2.81612269546016e-09	NA	PFAM conserved	-
G12_RASTassembly.CDS.5653_mRNA	128.686	1.79423	0.294217	6.09831	1.07194521457064e-09	4.31936795864923e-09	NA	-	-
G12_RASTassembly.CDS.5023_mRNA	271.708	1.79405	0.253673	7.07229	1.52401773757465e-12	9.11998323965764e-12	NA	Feruloyl esterase	-
G12_RASTassembly.CDS.5080_mRNA	119.811	1.79362	0.580488	3.08984	0.00200262	0.00303058	NA	Tripartite tricarboxylate transporter family receptor	-
G12_RASTassembly.CDS.1308_mRNA	116.575	1.79361	0.450442	3.98188	6.83711690165584e-05	0.000126089	NA	PFAM alanine racemase domain protein	ko:K20757
G12_RASTassembly.CDS.1992_mRNA	55.4868	1.79239	0.407699	4.39637	1.10077920401143e-05	2.28585070894392e-05	NA	Tripartite tricarboxylate transporter TctB family	ko:K07794
G12_RASTassembly.CDS.1163_mRNA	108.814	1.78954	0.294376	6.0791	1.20861658861724e-09	4.84577592953401e-09	NA	PFAM von Willebrand factor type A	ko:K16257
G12_RASTassembly.CDS.4154_mRNA	154.71	1.7891	0.353584	5.0599	4.19483956102343e-07	1.103570767855e-06	NA	Amidase	ko:K02433
G12_RASTassembly.CDS.2367_mRNA	60.7068	1.7891	0.510425	3.50511	0.000456419	0.000751437	NA	Pfam:Methyltransf_6	-
G12_RASTassembly.CDS.5992_mRNA	220.695	1.78888	0.264976	6.75111	1.46713690382058e-11	7.75434940859773e-11	NA	osmosensitive K channel	ko:K07646
G12_RASTassembly.CDS.1389_mRNA	203.075	1.7868	0.207901	8.59446	8.36572792115492e-18	8.68603123574518e-17	NA	Transcriptional regulator, LysR family	-
G12_RASTassembly.CDS.4411_mRNA	89.7333	1.7868	0.311132	5.7429	9.30701639052399e-09	3.25264787068503e-08	NA	Glucose / Sorbosone dehydrogenase	-
G12_RASTassembly.CDS.279_mRNA	39.441	1.78575	0.452608	3.94548	7.96405194784505e-05	0.000145577	NA	NA	NA
G12_RASTassembly.CDS.6151_mRNA	102.904	1.78551	0.400299	4.46044	8.17912964275608e-06	1.7389105595102e-05	NA	PFAM peptidase S58 DmpA	ko:K01266
G12_RASTassembly.CDS.1185_mRNA	65.7443	1.78088	0.392363	4.53885	5.65614484110388e-06	1.23352707478027e-05	NA	Ribulose-phosphate 3 epimerase family	ko:K01783
G12_RASTassembly.CDS.6224_mRNA	103.769	1.78083	0.34378	5.18014	2.21719243173734e-07	6.08449861604436e-07	NA	GspL periplasmic domain	-
G12_RASTassembly.CDS.4294_mRNA	244.613	1.78034	0.220747	8.06506	7.31997841457302e-16	6.39205180305174e-15	NA	PFAM Radical SAM domain protein	-
G12_RASTassembly.CDS.2408_mRNA	86.6423	1.77986	0.31526	5.64568	1.64529665689894e-08	5.48857037234521e-08	NA	Belongs to the ABC transporter superfamily	ko:K02010
G12_RASTassembly.CDS.3748_mRNA	26.5422	1.77951	0.488742	3.64101	0.000271572	0.000461134	NA	Type IV secretory pathway, VirB3-like protein	ko:K03198
G12_RASTassembly.CDS.5617_mRNA	84.892	1.77943	0.363674	4.89292	9.93483378232224e-07	2.43986154829901e-06	NA	NA	NA
G12_RASTassembly.CDS.1610_mRNA	64.3691	1.77932	0.584079	3.04636	0.00231628	0.00347577	NA	PFAM Surfeit locus 1 family protein	ko:K14998
G12_RASTassembly.CDS.4647_mRNA	137.802	1.77854	0.252781	7.0359	1.97982088579843e-12	1.16843974591612e-11	NA	Tripartite tricarboxylate transporter family receptor	-
G12_RASTassembly.CDS.6305_mRNA	67.6385	1.77846	0.333534	5.33217	9.70484018742612e-08	2.83900809670404e-07	NA	DeoR C terminal sensor domain	ko:K02081
G12_RASTassembly.CDS.5573_mRNA	242.445	1.77823	0.340162	5.2276	1.71723692269838e-07	4.80901163493789e-07	NA	PFAM extracellular solute-binding protein family 1	ko:K02027
G12_RASTassembly.CDS.1117_mRNA	40.305	1.77787	0.390551	4.5522	5.30871108578811e-06	1.16407663419857e-05	NA	NA	NA
G12_RASTassembly.CDS.4824_mRNA	309.373	1.77747	0.298509	5.9545	2.60861936182276e-09	9.94990898423436e-09	NA	PBP superfamily domain	-
G12_RASTassembly.CDS.2443_mRNA	132.295	1.77684	0.342376	5.18974	2.10590210832225e-07	5.80636329909355e-07	NA	RND efflux system, outer membrane lipoprotein	-
G12_RASTassembly.CDS.186_mRNA	97.1336	1.77513	0.327588	5.41879	6.00027444278587e-08	1.81337612146089e-07	NA	Transfers the gamma-phosphate of ATP to the 4'-position of a tetraacyldisaccharide 1-phosphate intermediate (termed DS-1- P) to form tetraacyldisaccharide 1,4'-bis-phosphate (lipid IVA)	ko:K00912
G12_RASTassembly.CDS.447_mRNA	153.858	1.77501	0.31363	5.65956	1.51759917050656e-08	5.09061057872948e-08	NA	Belongs to the binding-protein-dependent transport system permease family	ko:K01998
G12_RASTassembly.CDS.730_mRNA	136.031	1.77477	0.261163	6.79564	1.07829329399571e-11	5.75119585104602e-11	NA	Tripartite tricarboxylate transporter family receptor	-
G12_RASTassembly.CDS.6273_mRNA	34.7499	1.77475	0.315368	5.62753	1.82806819132962e-08	6.03022368633955e-08	NA	NA	NA
G12_RASTassembly.CDS.3643_mRNA	87.8251	1.77406	0.366506	4.84046	1.29540956956071e-06	3.12324647182101e-06	NA	Domain of unknown function (DUF4863)	-
G12_RASTassembly.CDS.4966_mRNA	142.275	1.77346	0.304183	5.83023	5.53518231573576e-09	2.00194804407618e-08	NA	Nucleotidyltransferase DNA polymerase involved in DNA repair	ko:K14161
G12_RASTassembly.CDS.5494_mRNA	275.015	1.7734	0.254182	6.97689	3.01789924039201e-12	1.7426809000898e-11	NA	Esterase-like activity of phytase	-
[truncated: 2,076 more rows]

## Sheet: matric down
gene	baseMean	log2FoldChange	lfcSE	stat	pvalue	padj	label	Description	KEGG_ko
[truncated: 2,374 more rows]
