# Supplementary material for: Effects of matric vs osmotic potential changes on Variovorax beijingensis transcription
Source: mSystems. 2025 Oct 2;10(10):e00924-25. doi: 10.1128/msystems.00924-25 (PMC12542664; doi:10.1128/msystems.00924-25)
Supplement: Data set S2 — KEGG analysis data. [file msystems.00924-25-s0002.xlsx]

## Sheet: legend
Datasetn S2. KEGG analysis data. The pathways with significant differences in expression across different growth conditions are shown
Sheet name	osmotic condition	matrix condition
odmd	down-regulation	down-regulation
oumu	upregulation	upregulation
odmu	down-regulation	upregulation
oumd	upregulation	down-regulation

## Sheet: odmd
ID	Description	GeneRatio	BgRatio	RichFactor	FoldEnrichment	zScore	pvalue	p.adjust	qvalue	geneID	Count
M00026	Histidine biosynthesis, PRPP => histidine	11/287	18/2891	0.611111	6.15583	7.28343	1.29639486448389e-07	1.01118799429743e-05	7.36898133496105e-06	K00817/K02502/K01523/K01496/K11755/K02500/K01814/K02501/K01693/K00013/K00765	11
M00016	Lysine biosynthesis, succinyl-DAP pathway, aspartate => lysine	8/287	13/2891	0.615385	6.19887	6.23598	7.09181257818447e-06	0.000276581	0.000201557	K00928/K14267/K00674/K00821/K00133/K01714/K01778/K00215	8
M00017	Methionine biosynthesis, aspartate => homoserine => methionine	7/287	13/2891	0.538462	5.42402	5.30655	8.97187808356987e-05	0.00233269	0.00169993	K00928/K01739/K00133/K00548/K00003/K00549/K01760	7
M00048	De novo purine biosynthesis, PRPP + glutamine => IMP	9/287	24/2891	0.375	3.77744	4.5353	0.000281726	0.00549365	0.00400347	K01945/K00764/K01933/K01952/K00602/K01756/K01589/K01588/K01923	9
M00009	Citrate cycle (TCA cycle, Krebs cycle)	12/287	44/2891	0.272727	2.74723	3.87661	0.00083009	0.0129494	0.00943681	K00030/K00031/K01681/K01682/K00024/K00241/K00242/K00239/K01903/K00164/K01676/K01679	12
M00173	Reductive citrate cycle (Arnon-Buchanan cycle)	11/287	40/2891	0.275	2.77012	3.742	0.00126688	0.0133709	0.00974398	K00031/K01681/K01682/K00024/K00241/K00242/K00239/K01903/K01007/K01676/K01679	11
M00018	Threonine biosynthesis, aspartate => homoserine => threonine	5/287	10/1/2891	0.5	5.03659	4.24436	0.0015428	0.0133709	0.00974398	K00928/K00133/K02204/K01733/K00003	5
M00527	Lysine biosynthesis, DAP aminotransferase pathway, aspartate => lysine	5/287	10/1/2891	0.5	5.03659	4.24436	0.0015428	0.0133709	0.00974398	K00928/K00133/K01714/K01778/K00215	5
M00572	Pimeloyl-ACP biosynthesis, BioC-BioH pathway, malonyl-ACP => pimeloyl-ACP	5/287	10/1/2891	0.5	5.03659	4.24436	0.0015428	0.0133709	0.00974398	K00208/K00059/K02372/K09458/K00647	5
M00120	Coenzyme A biosynthesis, pantothenate => CoA	5/287	12/1/2891	0.416667	4.19715	3.68386	0.00410067	0.0319853	0.0233091	K01947/K03525/K00954/K00859/K13038	5
M00982	Methylcitrate cycle	7/287	24/2891	0.291667	2.93801	3.16458	0.00691639	0.0488847	0.0356245	K01682/K00024/K00241/K00242/K00239/K01676/K01679	7
M00028	Ornithine biosynthesis, glutamate => ornithine	5/287	14/2891	0.357143	3.59756	3.23392	0.00877418	0.0488847	0.0356245	K14682/K00821/K00930/K00145/K01438	5
M00083	Fatty acid biosynthesis, elongation	5/287	14/2891	0.357143	3.59756	3.23392	0.00877418	0.0488847	0.0356245	K00208/K00059/K02372/K09458/K00647	5
M00846	Siroheme biosynthesis, glutamyl-tRNA => siroheme	5/287	14/2891	0.357143	3.59756	3.23392	0.00877418	0.0488847	0.0356245	K01698/K01845/K02303/K02492/K01749	5

## Sheet: oumu
ID	Description	GeneRatio	BgRatio	RichFactor	FoldEnrichment	zScore	pvalue	p.adjust	qvalue	geneID	Count
M00165	Reductive pentose phosphate cycle (Calvin cycle)	9/196	19/2891	0.473684	6.98684	7.0596	1.28820973142933e-06	9.27511006629119e-05	6.50884916932715e-05	K01601/K01602/K01783/K01086/K00855/K00615/K00927/K01624/K01803	9
M00975	Betaine degradation, bacteria, betaine => pyruvate	8/196	16/2891	0.5	7.375	6.89475	3.11529352907296e-06	0.000112151	7.87021523134221e-05	K00600/K21832/K00305/K00302/K00304/K00303/K01752/K21834	8
M00036	Leucine degradation, leucine => acetoacetate + acetyl-CoA	7/196	13/2891	0.538462	7.94231	6.76438	7.16914717331064e-06	0.00017206	0.000120744	K00249/K01640/K00166/K00167/K09699/K00382/K01968	7
M00532	Photorespiration	6/196	16/2891	0.375	5.53125	4.90068	0.000405771	0.00730388	0.00512553	K01601/K01602/K03781/K00830/K00600/K00382	6
M00307	Pyruvate oxidation, pyruvate => acetyl-CoA	5/196	12/1/2891	0.416667	6.14583	4.81641	0.000728158	0.0104855	0.00735822	K00163/K00382/K00627/K00161/K00162	5
M00003	Gluconeogenesis, oxaloacetate => fructose-6P	6/196	21/2891	0.285714	4.21429	3.98612	0.002064	0.0212297	0.014898	K01086/K00927/K01624/K15634/K01803/K11645	6
M00924	Cobalamin biosynthesis, anaerobic, uroporphyrinogen III => sirohydrochlorin => cobyrinate a,c-diamide	6/196	21/2891	0.285714	4.21429	3.98612	0.002064	0.0212297	0.014898	K02303/K02188/K00595/K02189/K05934/K13541	6
M00572	Pimeloyl-ACP biosynthesis, BioC-BioH pathway, malonyl-ACP => pimeloyl-ACP	4/196	10/1/2891	0.4	5.9	4.18526	0.00311089	0.0224191	0.0157327	K02169/K00059/K00647/K09458	4
M00895	Thiamine biosynthesis, prokaryotes, AIR (+ DXP/glycine) => TMP/TPP	4/196	10/1/2891	0.4	5.9	4.18526	0.00311089	0.0224191	0.0157327	K00788/K03149/K03153/K00946	4
M00925	Cobalamin biosynthesis, aerobic, uroporphyrinogen III => precorrin 2 => cobyrinate a,c-diamide	5/196	16/2891	0.3125	4.60938	3.90365	0.00320988	0.0224191	0.0157327	K02303/K09883/K00595/K05934/K13541	5
M00958	Adenine ribonucleotide degradation, AMP => Urate	6/196	23/2891	0.26087	3.84783	3.69731	0.00342514	0.0224191	0.0157327	K01488/K01081/K11751/K11178/K11177/K13483	6
M00878	Phenylacetate degradation, phenylaxetate => acetyl-CoA/succinyl-CoA	4/196	11/1/2891	0.363636	5.36364	3.90973	0.00463178	0.0277907	0.0195022	K15866/K01692/K01912/K02618	4
M00001	Glycolysis (Embden-Meyerhof pathway), glucose => pyruvate	7/196	33/2891	0.212121	3.12879	3.31632	0.00555783	0.0307819	0.0216013	K00927/K01624/K15634/K00845/K00873/K01803/K11645	7
M00002	Glycolysis, core module involving three-carbon compounds	4/196	13/2891	0.307692	4.53846	3.44777	0.00901246	0.0463498	0.0325262	K00927/K15634/K00873/K01803	4

## Sheet: odmu
ID	Description	GeneRatio	BgRatio	RichFactor	FoldEnrichment	zScore	pvalue	p.adjust	qvalue	geneID	Count
M00878	Phenylacetate degradation, phenylaxetate => acetyl-CoA/succinyl-CoA	7/131	11/1/2891	0.636364	14.0437	9.4413	9.50274711244463e-08	5.79667573859122e-06	4.80138801470886e-06	K00074/K01912/K02609/K02611/K02612/K02613/K01692	7
M00122	Cobalamin biosynthesis, cobyrinate a,c-diamide => cobalamin	6/131	10/1/2891	0.6	13.2412	8.44662	1.39856093872044e-06	4.26561086309734e-05	3.53320658203058e-05	K02226/K02233/K00768/K02232/K02227/K19221	6
M00912	NAD biosynthesis, tryptophan => quinolinate => NAD	5/131	13/2891	0.384615	8.48796	5.89413	0.000169928	0.0034552	0.00286195	K07130/K01556/K01432/K01916/K01950	5
M00060	KDO2-lipid A biosynthesis, Raetz pathway, LpxL-LpxM type	4/131	10/1/2891	0.4	8.82748	5.40108	0.000683731	0.0104269	0.0086366	K03269/K00912/K02527/K02517	4
M00866	KDO2-lipid A biosynthesis, Raetz pathway, non-LpxL-LpxM type	4/131	11/1/2891	0.363636	8.02498	5.08482	0.00103691	0.0126503	0.0104783	K03269/K00912/K02527/K02517	4
M00925	Cobalamin biosynthesis, aerobic, uroporphyrinogen III => precorrin 2 => cobyrinate a,c-diamide	4/131	16/2891	0.25	5.51718	3.94674	0.00479097	0.0487081	0.040345	K02224/K09882/K06042/K03394	4

## Sheet: oumd
ID	Description	GeneRatio	BgRatio	RichFactor	FoldEnrichment	zScore	pvalue	p.adjust	qvalue	geneID	Count
M00144	NADH:quinone oxidoreductase, prokaryotes	10/139	16/2891	0.625	12.9991	10.8149	3.00445267224307e-10	1.83271613006827e-08	1.51803924492281e-08	K00343/K00342/K00341/K00340/K00338/K00337/K00336/K00335/K00334/K00333	10
M00023	Tryptophan biosynthesis, chorismate => tryptophan	6/139	15/2891	0.4	8.31942	6.38646	3.87925014133837e-05	0.00118317	0.000980021	K01696/K01695/K01658/K01657/K00766/K01609	6
M00036	Leucine degradation, leucine => acetoacetate + acetyl-CoA	5/139	13/2891	0.384615	7.99945	5.68358	0.000225245	0.00457999	0.00379361	K00249/K00382/K01968/K13766/K01969	5
M00854	Glycogen biosynthesis, glucose-1P => glycogen/starch	4/139	11/1/2891	0.363636	7.56311	4.90052	0.00129703	0.0197797	0.0163836	K00700/K00963/K00703/K00975	4
M00373	Ethylmalonyl pathway	4/139	13/2891	0.307692	6.39956	4.38446	0.00260601	0.0264945	0.0219454	K00626/K00023/K01965/K01966	4
M00957	Lysine degradation, bacteria, L-lysine => glutarate => succinate/acetyl-CoA	4/139	13/2891	0.307692	6.39956	4.38446	0.00260601	0.0264945	0.0219454	K00135/K00626/K01692/K00252	4
M00121	Heme biosynthesis, plants and bacteria, glutamate => heme	4/139	15/2891	0.266667	5.54628	3.9668	0.00461462	0.0402131	0.0333085	K08973/K01885/K01845/K01599	4
